# Supplementary material for: The pathogenic c.1171A>G (p.Arg391Gly) and c.2359G>A (p.Val787Ile) ABCC6 variants display incomplete penetrance causing pseudoxanthoma elasticum in a subset of individuals
Source: Hum Mutat. 2022 Nov 15;43(12):1872–81. doi: 10.1002/humu.24498 (PMC9772137; doi:10.1002/humu.24498)
Supplement: Supplementary file 2 — Supplementary information on Methods in Supplementary File 2. [file HUMU-43-1872-s002.xlsx]

## Sheet: 1A
Supplementary Table 1A. Genetic and clinical characterization of 589 European PXE patients
patients
Num	dupl	ethnicity.exac	ethnicity	nucl1	exon1/intron1	amino acid1	nucl2	exon2/intron2	aminoacid2	Phenotype severity	ScoreS	ScoreE	ScoreGI	ScoreV	ScoreC	Age
1		European (Non-Finnish)	Italy	c.3421C>T	24	p.Arg1141*	c.3940C>T	28	p.Arg1314Trp	4	1	3	0	0	0	45
2		European (Non-Finnish)	Italy	c.3380T>C	24	p.Met1127Thr	c.3803G>A	27	p.Arg1268Gln	3	1	2	0	0	0	33
3		European (Non-Finnish)	Italy	c.1552C>T	12	p.Arg518*	c.3421C>T	24	p.Arg1141*	5	1	3	0	0	1	21
4		European (Non-Finnish)	Italy	c.913C>T	8	p.Gln305*	c.1553G>A	12	p.Arg518Gln	4	3	1	0	0	0	23
5		European (Non-Finnish)	Italy	c.2248-2_2248-1delAG	IV17		c.3088C>T	23	p.Arg1030*	7	2	2	0	2	1	37
6		European (Non-Finnish)	Italy	c.3421C>T	24	p.Arg1141*	c.3421C>T	24	p.Arg1141*	5	2	3	0	0	0	47
7		European (Non-Finnish)	Italy	c.1999delG	16	p.Ala667Glnfs*21	c.1999delG	16	p.Ala667Glnfs*21	4	2	2	0	0	0	47
8		European (Non-Finnish)	Italy	c.1552C>T	12	p.Arg518*	c.3421C>T	24	p.Arg1141*	3	3	0	0	0	0	25
9	1	European (Non-Finnish)	Italy	c.2458G>C	19	p.Ala820Pro	c.3736-1G>A	IV26		4	3	1	0	0	0	43
10	1	European (Non-Finnish)	Italy	c.2458G>C	19	p.Ala820Pro	c.3736-1G>A	IV26		4	1	3	0	0	0	52
11		European (Non-Finnish)	Italy	c.3088C>T	23	p.Arg1030*	c.3088C>T	23	p.Arg1030*	9	3	3	0	2	1	51
12		European (Non-Finnish)	Italy	c.2294G>A	18	p.Arg765Gln	c.4182delG	29	p.Lys1394Asnfs*9	4	2	2	0	0	0	26
13	1	European (Non-Finnish)	Italy	c.1171A>G	9	p.Arg391Gly	c.1779+1G>C	IV13		4	2	2	0	0	0	40
14	1	European (Non-Finnish)	Italy	c.1171A>G	9	p.Arg391Gly	c.1779+1G>C	IV13		3	1	2	0	0	0	36
15		European (Non-Finnish)	Italy	c.346-6G>A	IV3		c.3421C>T	24	p.Arg1141*	7	3	3	1	0	0	60
16	1	European (Non-Finnish)	Italy	c.1553G>A	12	p.Arg518Gln	c.3389C>T	24	p.Thr1130Met	6	3	3	0	0	0	42
17	1	European (Non-Finnish)	Italy	c.1553G>A	12	p.Arg518Gln	c.3389C>T	24	p.Thr1130Met	5	3	2	0	0	0	38
18		European (Non-Finnish)	Italy	c.3736-1G>A	IV26		c.3902C>T	28	p.Thr1301Ile	6	3	2	0	0	1	26
19		European (Non-Finnish)	Italy	c.956T>A	8	p.Ile319Asn	c.3774_3775insC	27	p.Trp1259Leufs*19	2	0	2	0	0	0	42
20		European (Non-Finnish)	Italy	c.1999delG	16	p.Ala667Glnfs*21	c.3490C>T	24	p.Arg1164*	5	2	3	0	0	0	37
21		European (Non-Finnish)	Italy	c.3421C>T	24	p.Arg1141*	c.3421C>T	24	p.Arg1141*	6	3	3	0	0	0	31
22		European (Non-Finnish)	Italy	c.1999delG	16	p.Ala667Glnfs*21	c.3421C>T	24	p.Arg1141*	6	3	3	0	0	0	65
23		European (Non-Finnish)	Italy	c.1553G>A	12	p.Arg518Gln	c.2278C>T	18	p.Arg760Trp	5	2	0	0	2	1	36
24		European (Non-Finnish)	Italy	c.3109G>A	23	p.Glu1037Lys	c.3307-1006_3735+1582del	24_27		4	1	3	0	0	0	48
25		European (Non-Finnish)	Italy	c.3421C>T	24	p.Arg1141*	c.3421C>T	24	p.Arg1141*	3	1	2	0	0	0	45
26	1	European (Non-Finnish)	Italy	c.3421C>T	24	p.Arg1141*	c.3421C>T	24	p.Arg1141*	4	2	2	0	0	0	40
27	1	European (Non-Finnish)	Italy	c.3421C>T	24	p.Arg1141*	c.3421C>T	24	p.Arg1141*	3	1	2	0	0	0	48
28		European (Non-Finnish)	Italy	c.4318delA	30	p.Met1440Cysfs*24	c.4318delA	30	p.Met1440Cysfs*24	4	1	2	0	0	1	50
29		European (Non-Finnish)	Italy	c.1987G>A	16	p.Gly663Ser	c.4198G>A	29	p.Glu1400Lys	1	1	0	0	0	0	10
30		European (Non-Finnish)	Italy	c.2996_4208del	23_29		c.2996_4208del	23_29		5	3	2	0	0	0	46
31		European (Non-Finnish)	Italy	c.346-6G>A	IV3		c.3421C>T	24	p.Arg1141*	8	3	3	0	2	0	61
32		European (Non-Finnish)	Italy	c.2787+1G>T	IV21		c.3412C>T	24	p.ArgR1138Trp	6	3	2	0	0	1	35
33	1	European (Non-Finnish)	Italy	c.1868-5T>G	IV14		c.1868-5T>G	IV14		4	1	3	0	0	0	55
34	1	European (Non-Finnish)	Italy	c.1868-5T>G	IV14		c.1868-5T>G	IV14		9	3	3	0	2	1	64
35		European (Non-Finnish)	Italy	c.1553G>A	12	p.Arg518Gln	c.1553G>A	12	p.Arg518Gln	7	3	2	0	2	0	51
36		European (Non-Finnish)	Italy	c.1857dupC	14	p.Ser620Leufs*121	c.2294G>A	18	p.Arg765Gln	5	3	2	0	0	0	27
37		European (Non-Finnish)	Italy	c.3412C>T	24	p.Arg1138Trp	c.3421C>T	24	p.Arg1141*	1	1	0	0	0	0	9
38		European (Non-Finnish)	Italy	c.3412C>T	24	p.Arg1138Trp	c.3421C>T	24	p.Arg1141*	3	1	2	0	0	0	16
39	1	European (Non-Finnish)	Italy	c.3490C>T	24	p.Arg1164*	c.3736-1G>A	IV26		1	1	0	0	0	0	7
40	1	European (Non-Finnish)	Italy	c.3490C>T	24	p.Arg1164*	c.3736-1G>A	IV26		1	1	0	0	0	0	9
41		European (Non-Finnish)	Italy	c.3421C>T	24	p.Arg1141*	c.3491G>A	24	p.Arg1164Gln	4	2	2	0	0	0	18
42		European (Non-Finnish)	Italy	c.1132C>T	9	p.Gln378*	c.1132C>T	9	p.Gln378*	5	1	2	0	2	0	26
43		European (Non-Finnish)	Italy	c.1132C>T	9	p.Gln378*	c.1171A>G	9	p.Arg391Gly	4	1	3	0	0	0	62
44		European (Non-Finnish)	Italy	c.2831C>T	22	p.Thr944Ile	c.3507-3C>T	IV24		5	3	2	0	0	0	15
45		European (Non-Finnish)	Italy	c.613G>T	6	p.Glu205*	c.4403G>A	30	p.Arg1468Gln	2	0	2	0	0	0	56
46		European (Non-Finnish)	Italy	c.1132C>T	9	p.Gln378*	c.1132C>T	9	p.Gln378*	3	1	2	0	0	0	66
47		European (Non-Finnish)	Italy	c.1552C>T	12	p.Arg518*	c.2848G>A	22	p.Ala950Thr	6	3	3	0	0	0	58
48		European (Non-Finnish)	Italy	c.2263G>A	18	p.Gly755Arg	c.3088C>T	23	p.Arg1030*	1	1	0	0	0	0	16
49		European (Non-Finnish)	Italy	c.1171A>G	9	p.Arg391Gly	c.3307-1006_3735+1582del	24_27		1	1	0	0	0	0	28
50		European (Non-Finnish)	Italy	c.3421C>T	24	p.Arg1141*	c.3421C>T	24	p.Arg1141*	6	2	2	0	2	0	36
51		European (Non-Finnish)	Italy	c.3940C>T	28	p.Arg1314Trp	c.2996_4208del	23_29		8	3	3	0	2	0	47
52		European (Non-Finnish)	Italy	c.1145G>A	9	p.Arg382Gln	c.3989T>C	28	p.Ile1330Thr	2	0	2	0	0	0	57
53		European (Non-Finnish)	Italy	c.3421C>T	24	p.Arg1141*	c.4198G>A	29	p.Glu1400Lys	7	3	3	0	1	0	60
54		European (Non-Finnish)	Italy	c.1552C>T	12	p.Arg518*	c.3307-1006_3735+1582del	24_27		8	3	2	0	3	0	34
55		European (Non-Finnish)	Italy	c.1132C>T	9	p.Gln378*	c.3421C>T	24	p.Arg1141*	2	1	1	0	0	0	8
56		European (Non-Finnish)	Italy	c.951C>A	8	p.Ser317Arg	c.3421C>T	24	p.Arg1141*	7	3	2	0	2	0	62
57		European (Non-Finnish)	Italy	c.3421C>T	24	p.Arg1141*	c.3490C>T	24	p.Arg1164*	7	3	2	0	2	0	43
58		European (Non-Finnish)	Italy	c.3421C>T	24	p.Arg1141*	c.4182delG	29	p.Lys1394Asnfs*9	N/A		3				51
59		European (Non-Finnish)	Italy	c.3421C>T	24	p.Arg1141*	c.3421C>T	24	p.Arg1141*	7	3	2	0	2	0	27
60		European (Non-Finnish)	Italy	c.1553G>A	12	p.Arg518Gln	c.1553G>A	12	p.Arg518Gln	3	1	2	0	0	0	44
61		European (Non-Finnish)	Italy	c.2419C>T	19	p.Arg807Trp	c.3421C>T	24	p.Arg1141*	7	3	2	0	2	0	30
62		European (Non-Finnish)	Italy	c.3421C>T	24	p.Arg1141*	c.3421C>T	24	p.Arg1141*	8	3	3	0	2	0	51
63	1	European (Non-Finnish)	Italy	c.4171_4172insCTGCCCGGCCAGC	29	p.Leu1391Profs*11	c.4171_4172insCTGCCCGGCCAGC	29	p.Leu1391Profs*11	5	3	2	0	0	0	34
64	1	European (Non-Finnish)	Italy	c.4171_4172insCTGCCCGGCCAGC	29	p.Leu1391Profs*11	c.4171_4172insCTGCCCGGCCAGC	29	p.Leu1391Profs*11	5	3	2	0	0	0	24
65		European (Non-Finnish)	Italy	c.1868-5T>G	IV14		c.3736-1G>A	IV26		3	1	2	0	0	0	44
66		European (Non-Finnish)	Italy	c.3421C>T	24	p.Arg1141*	c.3421C>T	24	p.Arg1141*	4	2	2	0	0	0	30
67	1	European (Non-Finnish)	Italy	c.1553G>A	12	p.Arg518Gln	c.1553G>A	12	p.Arg518Gln	5	2	3	0	0	0	44
68	1	European (Non-Finnish)	Italy	c.1553G>A	12	p.Arg518Gln	c.1553G>A	12	p.Arg518Gln	4	2	2	0	0	0	46
69	1	European (Non-Finnish)	Italy	c.1553G>A	12	p.Arg518Gln	c.1553G>A	12	p.Arg518Gln	3	1	1	1	0	0	42
70		European (Non-Finnish)	Italy	c.989delA	8	p.Lys330Serfs*26	c.4015C>T	28	p.Arg1339Cys	6	2	3	1	0	0	41
71		European (Non-Finnish)	Italy	c.2329G>A	18	p.Asp777Asn	c.3413G>A	24	p.Arg1138Gln	7	3	2	0	2	0	30
72		European (Non-Finnish)	Italy	c.1132C>T	9	p.Gln378*	c.3340C>T	24	p.Arg1114Cys	6	3	3	0	0	0	59
73		European (Non-Finnish)	Italy	c.1132C>T	9	p.Gln378*	c.1798C>T	14	p.Arg600Cys	6	1	2	1	2	0	22
74	1	European (Non-Finnish)	Italy	c.2996_4208del	23_29		c.2996_4208del	23_29		5	2	2	0	0	1	16
75	1	European (Non-Finnish)	Italy	c.2996_4208del	23_29		c.2996_4208del	23_29		1	1	0	0	0	0	21
76		European (Non-Finnish)	Italy	c.1233T>G	10	p.Asn411Lys	c.3413G>A	24	p.Arg1138Gln	7	3	2	0	2	0	64
77		European (Non-Finnish)	Italy	c.3421C>T	24	p.Arg1141*	c.3421C>T	24	p.Arg1141*	1	1	0	0	0	0	34
78	1	European (Non-Finnish)	Italy	c.2419C>T	19	p.Arg807Trp	c.3736-1G>A	IV26		5	3	2	0	0	0	30
79	1	European (Non-Finnish)	Italy	c.2419C>T	19	p.Arg807Trp	c.3736-1G>A	IV26		1	1	0	0	0	0	27
80		European (Non-Finnish)	Italy	c.113G>C	2	p.Trp38Ser	c.2419C>T	19	p.Arg807Trp	6	2	2	0	2	0	30
81		European (Non-Finnish)	Italy	c.1132C>T	9	p.Gln378*	c.2996_4208del	23_29		5	2	3	0	0	0	30
82	1	European (Non-Finnish)	Italy	c.1552C>T	12	p.Arg518*	c.2996_4208del	23_29		7	1	3	1	2	0	42
83	1	European (Non-Finnish)	Italy	c.1552C>T	12	p.Arg518*	c.2996_4208del	23_29		5	1	2	0	2	0	39
84	2	European (Non-Finnish)	Italy	c.1220G>T	10	p.Gly407Val	c.3421C>T	24	p.Arg1141*	3	2	1	0	0	0	33
85	2	European (Non-Finnish)	Italy	c.1220G>A	10	p.Gly407Asp	c.3421C>T	24	p.Arg1141*	6	2	2	0	2	0	36
86		European (Non-Finnish)	Italy	c.3490C>T	24	p.Arg1164*	c.3490C>T	24	p.Arg1164*	6	0	3	0	1	2	52
87	1	European (Non-Finnish)	Italy	c.2266G>A	18	p.Gly756Ser	c.2266G>A	18	p.Gly756Ser	9	3	3	1	2	0	43
88	1	European (Non-Finnish)	Italy	c.2266G>A	18	p.Gly756Ser	c.2266G>A	18	p.Gly756Ser	8	3	3	0	2	0	50
89		European (Non-Finnish)	Italy	c.1552C>T	12	p.Arg518*	c.del30	30		1	1	0	0	0	0	8
90		European (Non-Finnish)	Italy	c.1318T>G	10	p.Cys440Gly	c.4036C>T	28	p.Pro1346Ser	4	1	2	0	0	1	55
91	1	European (Non-Finnish)	Italy	c.2383G>T	18	p.Val795Phe	c.2383G>T	18	p.Val795Phe	N/A
92	1	European (Non-Finnish)	Italy	c.2383G>T	18	p.Val795Phe	c.2383G>T	18	p.Val795Phe	9	3	3	0	2	1	38
93		European (Non-Finnish)	Italy	c.3421C>T	24	p.Arg1141*	c.3421C>T	24	p.Arg1141*	4	1	3	0	0	0	70
94	1	European (Non-Finnish)	Italy	c.1552C>T	12	p.Arg518*	c.3088C>T	23	p.Arg1030*	9	3	3	0	2	1	50
95	1	European (Non-Finnish)	Italy	c.1552C>T	12	p.Arg518*	c.3088C>T	23	p.Arg1030*	6	3	3	0	0	0	49
96	1	European (Non-Finnish)	Italy	c.1552C>T	12	p.Arg518*	c.3088C>T	23	p.Arg1030*	5	2	3	0	0	0	55
97	2	European (Non-Finnish)	Italy	c.1552C>T	12	p.Arg518*	c.1552C>T	12	p.Arg518*	4	1	2	0	0	1	55
98	2	European (Non-Finnish)	Italy	c.1552C>T	12	p.Arg518*	c.1552C>T	12	p.Arg518*	4	2	2	0	0	0	52
99		European (Non-Finnish)	Italy	c.1256G>A	10	p.Arg419Gln	c.3712G>T	26	p.Asp1238Tyr	N/A						53
100		European (Non-Finnish)	Italy	c.1553G>A	12	p.Arg518Gln	c.3421C>T	24	p.Arg1141*	7	2	3	0	2	0	64
101		European (Non-Finnish)	Italy	c.2278C>T	18	p.Arg760Trp	c.2278C>T	18	p.Arg760Trp	4	1	2	0	0	1	50
102	1	European (Non-Finnish)	Italy	c.3421C>T	24	p.Arg1141*	c.3735G>A	26	p.Glu1245=	5	3	2	0	0	0	27
103	1	European (Non-Finnish)	Italy	c.3421C>T	24	p.Arg1141*	c.3735G>A	26	p.Glu1245=	4	2	2	0	0	0	32
104	1	European (Non-Finnish)	Italy	c.3421C>T	24	p.Arg1141*	c.3735G>A	26	p.Glu1245=	3	2	1	0	0	0	30
105		European (Non-Finnish)	Italy	c.1552C>T	12	p.Arg518*	c.2093A>C	17	p.Gln698Pro	4	2	2	0	0	0	20
106		European (Non-Finnish)	Italy	c.1174A>G	9	p.Lys392Glu	c.1175A>G	9	p.Lys392Arg	7	3	2	0	2	0	50
107		European (Non-Finnish)	Italy	c.1-139C>T	promoter		c.1-139C>T	promoter		5	3	2	0	0	0	63
108		European (Non-Finnish)	Italy	c.1526C>G	12	p.Ala509Gly	c.3491G>A	24	p.Arg1164Gln	6	2	2	0	2	0	46
109		European (Non-Finnish)	Italy	c.1553G>A	12	p.Arg518Gln	c.4361T>C	30	p.Leu1454Pro	4	2	2	0	0	0	61
110		European (Non-Finnish)	Italy	c.3736-1G>A	IV26		c.3736-1G>A	IV26		4	2	2	0	0	0	46
111	1	European (Non-Finnish)	Italy	c.3421C>T	24	p.Arg1141*	c.2996_4208del	23_29		6	2	2	0	2	0	50
112	1	European (Non-Finnish)	Italy	c.3421C>T	24	p.Arg1141*	c.2996_4208del	23_29		8	3	3	0	2	0	55
113		European (Non-Finnish)	Italy	c.3421C>T	24	p.Arg1141*	c.3421C>T	24	p.Arg1141*	4	2	2	0	0	0	49
114		European (Non-Finnish)	Italy	c.1798C>T	14	p.Arg600Cys	c.3421C>T	24	p.Arg1141*	6	3	3	0	0	0	53
115		European (Non-Finnish)	Italy	c.3421C>T	24	p.Arg1141*	c.3774_3775insC	27	p.Trp1259Leufs*19	7	3	3	1	0	0	61
116		European (Non-Finnish)	Italy	c.940G>A	8	p.Gly314Arg	c.1132C>T	9	p.Gln378*	2	1	1	0	0	0	24
117		European (Non-Finnish)	Italy	c.196dupT	2	p.Ser66Phefs*35	c.3307-1006_3735+1582del	24_27		8	3	3	0	2	0	43
118		European (Non-Finnish)	Italy	c.1308G>A	10	p.Trp436*	c.1308G>A	10	p.Trp436*	2	2	0	0	0	0	18
119	1*	European (Non-Finnish)	Italy	c.3507-3C>T	IV24		c.3662G>A	26	p.Arg1221His	6	1	3	0	2	0	51
120	1*	European (Non-Finnish)	Italy	c.113G>C	2	p.Trp38Ser	c.3662G>A	26	p.Arg1221His	8	3	3	0	2	0	56
121		European (Non-Finnish)	Italy	c.3421C>T	24	p.Arg1141*	c.3421C>T	24	p.Arg1141*	5	2	2	1	0	0	25
122		European (Non-Finnish)	Italy	c.3904G>A	28	p.Gly1302Arg	c.1_4511del	1_31		4	1	2	0	0	1	18
123		European (Non-Finnish)	Italy	c.3421C>T	24	p.Arg1141*	c.3563C>G	25	p.Thr1188Arg	3	1	2	0	0	0	29
124		European (Non-Finnish)	Italy	c.794+1G>A	IV7		c.1999delG	16	p.Ala667Glnfs*21	4	1	3	0	0	0	38
125		European (Non-Finnish)	Italy	c.117_118insC	2	p.Met42Hisfs*59	c.557delT	5	p.Leu186Argfs*46	6	2	2	0	2	0	33
126		European (Non-Finnish)	Italy	c.1171A>G	9	p.Arg391Gly	c.1552C>T	12	p.Arg518*	1	1	0	0	0	0	16
127		European (Non-Finnish)	Italy	c.2428G>A	19	p.Val810Met	c.3340C>T	24	p.Arg1114Cys	2	0	2	0	0	0	56
128		European (Non-Finnish)	Italy	c.3421C>T	24	p.Arg1141*	c.3421C>T	24	p.Arg1141*	6	3	3	0	0	0	55
129		European (Non-Finnish)	Italy	c.3421C>T	24	p.Arg1141*	c.3736-1G>A	IV26		4	2	2	0	0	0	34
130		European (Non-Finnish)	Italy	c.2504G>A	20	p.Gly835Asp	c.3421C>T	24	p.Arg1141*	2	2	0	0	0	0	22
131		European (Non-Finnish)	Italy	c.2018T>C	16	p.Leu673Pro	c.2787+1G>T	IV21		6	3	3	0	0	0	50
132		European (Non-Finnish)	Italy	c.2247+1G>A	IV17		c.2247+1G>A	IV17		4	1	3	0	0	0	43
133		European (Non-Finnish)	Italy	c.1999delG	16	p.Ala667Glnfs*21	c.3421C>T	24	p.Arg1141*	9	3	3	0	2	1	47
134		European (Non-Finnish)	Italy	c.1999delG	16	p.Ala667Glnfs*21	c.1999delG	16	p.Ala667Glnfs*21	7	3	3	0	0	1	61
135		European (Non-Finnish)	Italy	c.3412C>T	24	p.Arg1138Trp	c.3421C>T	24	p.Arg1141*	6	3	3	0	0	0	65
136		European (Non-Finnish)	Italy	c.951C>A	8	p.Ser317Arg	c.3421C>T	24	p.Arg1141*	9	2	3	1	2	1	60
137		European (Non-Finnish)	Italy	c.1552C>T	12	p.Arg518*	c.2996_4208del	23_29		6	2	3	0	1	0	55
138		European (Non-Finnish)	Italy	c.3421C>T	24	p.Arg1141*	c.3421C>T	24	p.Arg1141*	4	2	2	0	0	0	29
139		European (Non-Finnish)	Italy	c.613G>T	6	p.Glu205*	c.1987G>T	16	p.Gly663Cys	2	2	0	0	0	0	14
140		European (Non-Finnish)	Italy	c.1999delG	16	p.Ala667Glnfs*21	c.3421C>T	24	p.Arg1141*	4	1	3	0	0	0	58
141		European (Non-Finnish)	Italy	c.3421C>T	24	p.Arg1141*	c.3774_3775insC	27	p.Trp1259Leufs*19	3	3	0	0	0	0	38
142		European (Non-Finnish)	Italy	c.1553G>A	12	p.Arg518Gln	c.3088C>T	23	p.Arg1030*	4	2	2	0	0	0	25
143		European (Non-Finnish)	Italy	c.1553G>A	12	p.Arg518Gln	c.1553G>A	12	p.Arg518Gln	5	2	3	0	0	0	52
144	1	European (Non-Finnish)	Italy	c.1553G>A	12	p.Arg518Gln	c.2263G>A	18	p.Gly755Arg	7	3	2	0	2	0	62
145	1	European (Non-Finnish)	Italy	c.1553G>A	12	p.Arg518Gln	c.2263G>A	18	p.Gly755Arg	5	2	3	0	0	0	58
146		European (Non-Finnish)	Italy	c.1552C>T	12	p.Arg518*	c.1799G>A	14	p.Arg600His	10	3	3	0	2	2	66
147		European (Non-Finnish)	Italy	c.1857dupC	14	p.Ser620Leufs*121	c.1857dupC	14	p.Ser620Leufs*121	7	2	3	0	2	0	37
148	1	European (Non-Finnish)	Italy	c.3421C>T	24	p.Arg1141*	c.4070G>C	29	p.Arg1357Pro	6	3	2	1	0	0	28
149	1	European (Non-Finnish)	Italy	c.3421C>T	24	p.Arg1141*	c.4070G>C	29	p.Arg1357Pro	2	0	2	0	0	0	36
150		European (Non-Finnish)	Italy	c.1552C>T	12	p.Arg518*	c.1552C>T	12	p.Arg518*	8	1	3	0	3	1	49
151		European (Non-Finnish)	Italy	c.2996_4208del	23_29		c.2996_4208del	23_29		4	2	2	0	0	0	33
152		European (Non-Finnish)	Italy	c.3421C>T	24	p.Arg1141*	c.3661C>T	26	p.Arg1221Cys	2	2	0	0	0	0	24
153		European (Non-Finnish)	Italy	c.1552C>T	12	p.Arg518*	c.3544dupC	25	p.Leu1182Profs*96	5	1	2	0	2	0	39
154		European (Non-Finnish)	Italy	c.2900G>A	22	p.Trp967*	c.4182delG	29	p.Lys1394Asnfs*9	4	0	0	0	1	3	7
155		European (Non-Finnish)	Italy	c.2248-2_2248-1delAG	IV17		c.2996_4208del	23_29		3	1	2	0	0	0	26
156		European (Non-Finnish)	Italy	c.1552C>T	12	p.Arg518*	c.2248-2_2248-1delAG	IV17		5	2	2	1	0	0	31
157		European (Non-Finnish)	Italy	c.951C>A	8	p.Ser317Arg	c.1308G>A	10	p.Trp436*	5	2	3	0	0	0	42
158	1	European (Non-Finnish)	Italy	c.2996_4208del	23_29		c.2996_4208del	23_29		6	3	2	0	0	1	28
159	1	European (Non-Finnish)	Italy	c.2996_4208del	23_29		c.2996_4208del	23_29		3	1	2	0	0	0	40
160		European (Non-Finnish)	Italy	c.3421C>T	24	p.Arg1141*	c.3421C>T	24	p.Arg1141*	5	2	0	0	2	1	6
161	1	European (Non-Finnish)	Italy	c.1553G>A	12	p.Arg518Gln	c.3421C>T	24	p.Arg1141*	6	3	3	0	0	0	58
162	1	European (Non-Finnish)	Italy	c.1553G>A	12	p.Arg518Gln	c.3421C>T	24	p.Arg1141*	8	3	3	0	2	0	60
163		European (Non-Finnish)	Italy	c.2728_2746dupTGGATGACCCTGACAGGGC	21	p.Trp918*	c.3736-1G>A	IV26		7	3	3	1	0	0	48
164		European (Non-Finnish)	Italy	c.1553G>A	12	p.Arg518Gln	c.3507-3C>T	IV24		3	1	2	0	0	0	48
165	1	European (Non-Finnish)	Italy	c.3421C>T	24	p.Arg1141*	c.3871delG	27	p.Ala1291Glnfs*68	5	3	2	0	0	0	37
166	1	European (Non-Finnish)	Italy	c.3421C>T	24	p.Arg1141*	c.3871delG	27	p.Ala1291Glnfs*68	4	2	2	0	0	0	35
167		European (Non-Finnish)	Italy	c.1091C>G	9	p.Thr364Arg	c.1552C>T	12	p.Arg518*	5	3	2	0	0	0	25
168		European (Non-Finnish)	Italy	c.1132C>T	9	p.Gln378*	c.1132C>T	9	p.Gln378*	6	2	3	0	0	1	53
169		European (Non-Finnish)	Italy	c.1132C>T	9	p.Gln378*	c.1_4511del	1_31		9	3	3	0	2	1	59
170	1	European (Non-Finnish)	Italy	c.1552C>T	12	p.Arg518*	c.2419C>T	19	p.Arg807Trp	3	1	1	0	1	0	17
171	1	European (Non-Finnish)	Italy	c.1552C>T	12	p.Arg518*	c.2419C>T	19	p.Arg807Trp	3	2	1	0	0	0	20
172		European (Non-Finnish)	Italy	c.1999delG	16	p.Ala667Glnfs*21	c.2477T>C	19	p.Leu826Pro	5	2	3	0	0	0	43
173		European (Non-Finnish)	Italy	c.960delC	8	p.Ser321Valfs*35	c.3421C>T	24	p.Arg1141*	5	1	2	0	2	0	27
174	1	European (Non-Finnish)	Italy	c.3421C>T	24	p.Arg1141*	c.2996_4208del	23_29		2	1	1	0	0	0	15
175	1	European (Non-Finnish)	Italy	c.3421C>T	24	p.Arg1141*	c.2996_4208del	23_29		1	1	0	0	0	0	11
176	1	European (Non-Finnish)	Italy	c.3421C>T	24	p.Arg1141*	c.2996_4208del	23_29		0	0	0	0	0	0	18
177		European (Non-Finnish)	Italy	c.2248-2_2248-1delAG	IV17		c.3712G>T	26	p.Asp1238Tyr	5	3	2	0	0	0	18
178		European (Non-Finnish)	Italy	c.3507_3882del	25_27		c.3507_3882del	25_27		8	3	3	0	2	0	56
179		European (Non-Finnish)	Italy	c.3341G>A	24	p.Arg1114His	c.3542G>A	25	p.Gly1181Asp	6	3	2	0	1	0	39
180		European (Non-Finnish)	Italy	c.3421C>T	24	p.Arg1141*	c.3421C>T	24	p.Arg1141*	4	2	2	0	0	0	38
181	1	European (Non-Finnish)	Italy	c.36+1G>C	IV1		c.1132C>T	9	p.Gln378*	7	3	3	1	0	0	45
182	1	European (Non-Finnish)	Italy	c.36+1G>C	IV1		c.1132C>T	9	p.Gln378*	3	0	3	0	0	0	41
183		European (Non-Finnish)	Italy	c.3421C>T	24	p.Arg1141*	c.3940C>T	28	p.Arg1314Trp	9	3	3	0	2	1	62
184		European (Non-Finnish)	Italy	c.3421C>T	24	p.Arg1141*	c.3421C>T	24	p.Arg1141*	1	1	0	0	0	0	18
185		European (Non-Finnish)	Italy	c.2278C>T	18	p.Arg760Trp	c.2996_4208del	23_29		6	3	3	0	0	0	45
186		European (Non-Finnish)	Italy	c.2153A>G	17	p.Asp718Gly	c.4198G>A	29	p.Glu1400Lys	6	2	2	0	2	0	58
187		European (Non-Finnish)	Italy	c.1552C>T	12	p.Arg518*	c.3412C>T	24	p.Arg1138Trp	8	2	2	1	2	1	22
188		European (Non-Finnish)	Italy	c.1171A>G	9	p.Arg391Gly	c.3421C>T	24	p.Arg1141*	4	2	2	0	0	0	52
189		European (Non-Finnish)	Italy	c.1552C>T	12	p.Arg518*	c.3421C>T	24	p.Arg1141*	2	2	0	0	0	0	10
190		European (Non-Finnish)	Italy	c.3421C>T	24	p.Arg1141*	c.3421C>T	24	p.Arg1141*	4	2	2	0	0	0	22
191		European (Non-Finnish)	Italy	c.913C>T	8	p.Gln305*	c.1553G>A	12	p.Arg518Gln	4	2	2	0	0	0	32
192		European (Non-Finnish)	Italy	c.1552C>T	12	p.Arg518*	c.3507-3C>T	IV24		N/A						33
193		European (Non-Finnish)	Italy	c.3421C>T	24	p.Arg1141*	c.2996_4208del	23_29		6	3	3	0	0	0	59
194	1	European (Non-Finnish)	Italy	c.3421C>T	24	p.Arg1141*	c.3421C>T	24	p.Arg1141*	3	1	2	0	0	0	31
195	1	European (Non-Finnish)	Italy	c.3421C>T	24	p.Arg1141*	c.3421C>T	24	p.Arg1141*	5	2	3	0	0	0	60
196		European (Non-Finnish)	Italy	c.3421C>T	24	p.Arg1141*	c.3421C>T	24	p.Arg1141*	4	2	2	0	0	0	32
197		European (Non-Finnish)	Italy	c.3421C>T	24	p.Arg1141*	c.3421C>T	24	p.Arg1141*	9	3	3	0	2	1	53
198		European (Non-Finnish)	Italy	c.1171A>G	9	p.Arg391Gly	c.2996_4208del	23_29		5	1	2	0	2	0	32
199	1	European (Non-Finnish)	Italy	c.3823C>T	27	p.Arg1275*	c.4198G>A	29	p.Glu1400Lys	9	3	3	0	2	1	60
200	1	European (Non-Finnish)	Italy	c.3823C>T	27	p.Arg1275*	c.4198G>A	29	p.Glu1400Lys	3	1	2	0	0	0	66
201	1	European (Non-Finnish)	Italy	c.3823C>T	27	p.Arg1275*	c.4198G>A	29	p.Glu1400Lys	1	1	0	0	0	0	50
202		European (Non-Finnish)	Italy	c.2787+1G>T	IV21		c.2787+1G>T	IV21		3	1	2	0	0	0	38
203		European (Non-Finnish)	Italy	c.1553G>A	12	p.Arg518Gln	c.3421C>T	24	p.Arg1141*	3	1	2	0	0	0	23
204	1	European (Non-Finnish)	Italy	c.3421C>T	24	p.Arg1141*	c.3421C>T	24	p.Arg1141*	5	3	2	0	0	0	28
205	1	European (Non-Finnish)	Italy	c.3421C>T	24	p.Arg1141*	c.3421C>T	24	p.Arg1141*	4	2	2	0	0	0	24
206		European (Non-Finnish)	Italy	c.1284C>G	10	p.Asn428Lys	c.1552C>T	12	p.Arg518*	3	2	1	0	0	0	18
207		European (Non-Finnish)	Italy	c.1553G>A	12	p.Arg518Gln	c.2248-2_2248-1delAG	IV17		5	1	2	0	2	0	28
208		European (Non-Finnish)	Italy	c.1132C>T	9	p.Gln378*	c.4041G>A	28	p.Gln1347=	2	2	0	0	0	0	25
209		European (Non-Finnish)	Italy	c.3736-1G>A	IV26		c.3736-1G>A	IV26		5	3	2	0	0	0	31
210		European (Non-Finnish)	Italy	c.3421C>T	24	p.Arg1141*	c.3421C>T	24	p.Arg1141*	9	3	3	0	3	0	59
211	1	European (Non-Finnish)	Italy	c.1-139C>T	promoter		c.1-139C>T	promoter		6	2	2	0	1	1	54
212	1	European (Non-Finnish)	Italy	c.1-139C>T	promoter		c.1-139C>T	promoter		5	2	2	0	1	0	53
213		European (Non-Finnish)	Italy	c.1132C>T	9	p.Gln378*				1	1	0	0	0	0	11
214		European (Non-Finnish)	Italy	c.1553G>A	12	p.Arg518Gln	c.3398G>A	24	p.Gly1133Asp	5	3	2	0	0	0	54
215		European (Non-Finnish)	Italy	c.3421C>T	24	p.Arg1141*	c.3421C>T	24	p.Arg1141*	7	3	3	0	0	1	52
216		European (Non-Finnish)	Italy	c.951C>A	8	p.Ser317Arg	c.2419C>T	19	p.Arg807Trp	2	2	0	0	0	0	12
217		European (Non-Finnish)	Italy	c.1132C>T	9	p.Gln378*	c.1132C>T	9	p.Gln378*	8	3	3	0	2	0	51
218		European (Non-Finnish)	Italy	c.1552C>T	12	p.Arg518*	c.1552C>T	12	p.Arg518*	6	2	2	1	0	1	39
219		European (Non-Finnish)	Italy	c.557delT	5	p.Leu186Argfs*46	c.3421C>T	24	p.Arg1141*	9	3	3	1	0	2	56
220		European (Non-Finnish)	Italy	c.3380T>C	24	p.Met1127Thr	c.3880_3882delAAG	27	p.Lys1294del	2	2	0	0	0	0	33
221		European (Non-Finnish)	Italy	c.1552C>T	12	p.Arg518*	c.3421C>T	24	p.Arg1141*	3	3	0	0	0	0	25
222		European (Non-Finnish)	Italy	c.1961C>T	16	p.Pro654Leu	c.2095G>A	17	p.Glu699Lys	1	1		0	0	0	11
223		European (Non-Finnish)	Italy	c.1132C>T	9	p.Gln378*	c.1132C>T	9	p.Gln378*	9	3	3	1	2	0	56
224		European (Non-Finnish)	Italy	c.989delA	8	p.Lys330Serfs*26	c.1132C>T	9	p.Gln378*	8	3	3	0	2	0	48
225		European (Non-Finnish)	Italy	c.1132C>T	9	p.Gln378*	c.1132C>T	9	p.Gln378*	8	3	3	0	2	0	33
226		European (Non-Finnish)	Italy	c.3421C>T	24	p.Arg1141*	c.dup11-18	11_18		9	3	2	1	2	1	40
227		European (Non-Finnish)	Italy	c.3661C>T	26	p.Arg1221Cys	c.3736-1G>A	IV26		N/A						31
228		European (Non-Finnish)	Italy	c.1171A>G	9	p.Arg391Gly	c.3421C>T	24	p.Arg1141*	8	3	3	0	2	0	60
229		European (Non-Finnish)	Italy	c.1171A>G	9	p.Arg391Gly	c.3662G>A	26	p.Arg1221His	4	2	2	0	0	0	47
230		European (Non-Finnish)	Italy	c.3142_3144delTTC	23	p.Phe1048del	c.del30	30		4	2	2	0	0	0	27
231		European (Non-Finnish)	Italy	c.3421C>T	24	p.Arg1141*	c.3736-1G>A	IV26		3	1	2	0	0	0	19
232		European (Non-Finnish)	Italy	c.3507-3C>T	IV24		c.4198G>A	29	p.Glu1400Lys	2	2	0	0	0	0	36
233		European (Non-Finnish)	Italy	c.3421C>T	24	p.Arg1141*	c.1_4511del	1_31		4	1	3	0	0	0	57
234		European (Non-Finnish)	Italy	c.1553G>A	12	p.Arg518Gln	c.3421C>T	24	p.Arg1141*	6	3	2	1	0	0	41
235		European (Non-Finnish)	Italy	c.3880_3882delAAG	27	p.Lys1294del	c.3880_3882delAAG	27	p.Lys1294del	5	3	2	0	0	0	32
236		European (Non-Finnish)	Italy	c.2836_2860delinsTCTGCCTCT	22	p.Leu946Serfs*18	c.3088C>T	23	p.Arg1030*	2	0	2	0	0	0	37
237		European (Non-Finnish)	Italy	c.1171A>G	9	p.Arg391Gly	c.4198G>A	29	p.Glu1400Lys	8	3	3	0	2	0	74
238		European (Non-Finnish)	Italy	c.3088C>T	23	p.Arg1030*	c.3421C>T	24	p.Arg1141*	N/A	2					28
239		European (Non-Finnish)	Italy	c.2678C>A	21	p.Ser893*	c.2678C>A	21	p.Ser893*	9	3	3	0	2	1	49
240		European (Non-Finnish)	Italy	c.3421C>T	24	p.Arg1141*	c.2996_4208del	23_29		5	2	3	0	0	0	44
241		European (Non-Finnish)	Italy	c.1552C>T	12	p.Arg518*	c.3490C>T	24	p.Arg1164*	3	1	2	0	0	0	26
242		European (Non-Finnish)	Italy	c.3677T>C	26	p.Leu1226Pro	c.3677T>C	26	p.Leu1226Pro	7	2	3	0	2	0	51
243		European (Non-Finnish)	Italy	c.3421C>T	24	p.Arg1141*	c.2996_4208del	23_29		7	3	2	0	0	2	48
244	1	European (Non-Finnish)	Italy	c.4198G>A	29	p.Glu1400Lys	c.2996_4208del	23_29		8	3	3	0	2	0	30
245	1	European (Non-Finnish)	Italy	c.4198G>A	29	p.Glu1400Lys	c.2996_4208del	23_29		6	3	2	1	0	0	30
246		European (Non-Finnish)	Italy	c.3490C>T	24	p.Arg1164*	c.2996_4208del	23_29		9	3	3	0	2	1	40
247		European (Non-Finnish)	Italy	c.3340C>T	24	p.Arg1114Cys	c.3421C>T	24	p.Arg1141*	5	2	3	0	0	0	45
248		European (Non-Finnish)	Italy	c.36+1dupG	IV1		c.1160G>T	9	p.Gly387Val	5	3	2	0	0	0	29
249	1	European (Non-Finnish)	Italy	c.1553G>A	12	p.Arg518G	c.3774_3775insC	27	p.Trp1259Leufs*19	8	2	2	1	2	1	44
250	1	European (Non-Finnish)	Italy	c.1553G>A	12	p.Arg518Gln	c.3774_3775insC	27	p.Trp1259Leufs*19	8	2	3	0	2	1	49
251		European (Non-Finnish)	Italy	c.1553G>A	12	p.Arg518Gln	c.1553G>A	12	p.Arg518Gln	4	1	2	0	0	1	31
252		European (Non-Finnish)	Italy	c.2294G>A	18	p.Arg765Gln	c.2329G>A	18	p.Asp777Asn	6	3	2	1	0	0	30
253	daghter	European (Non-Finnish)	Italy	c.1552C>T	12	p.Arg518*	c.3421C>T	24	p.Arg1141*	7	3	3	0	1	0	37
254	father	European (Non-Finnish)	Italy	c.1552C>T	12	p.Arg518*	c.3421C>T	24	p.Arg1141*	7	3	3	0	1	0	71
255		European (Non-Finnish)	Italy	c.1171A>G	9	p.Arg391Gly	c.3421C>T	24	p.Arg1141*	8	3	3	0	2	0	72
256		European (Non-Finnish)	Italy	c.1552C>T	12	p.Arg518*	c.1999delG	16	p.Ala667Glnfs*21	4	1	2	0	0	1	74
257		European (Non-Finnish)	Italy	c.3413G>A	24	p.Arg1138Gln	c.3413G>A	24	p.Arg1138Trp	4	2	2	0	0	0	10
258		European (Non-Finnish)	Italy	c.1552C>T	12	p.Arg518*	c.3307-940_3506+660del	24		10	3	3	0	2	2	55
259		European (Non-Finnish)	Italy	c.36+1G>C	IV1		c.3088C>T	23	p.Arg1030*	5	2	3	0	0	0	39
260		European (Non-Finnish)	Italy	c.3421C>T	24	p.Arg1141*	c.3421C>T	24	p.Arg1141*	9	3	3	0	2	1	45
261		European (Non-Finnish)	Italy	c.3421C>T	24	p.Arg1141*	c.3421C>T	24	p.Arg1141*	N/A						77
262		European (Non-Finnish)	Italy	c.940G>A	8	p.Gly314Arg	c.940G>A	8	p.Gly314Arg	8	2	3	0	2	1	44
263		European (Non-Finnish)	Italy	c.1484T>A	12	p.Leu495His	c.1484T>A	12	p.Leu495His	7	3	2	0	2	0	18
264		European (Non-Finnish)	Italy	c.3421C>T	24	p.Arg1141*	c.3421C>T	24	p.Arg1141*	8	3	3	0	2	0	53
265		European (Non-Finnish)	Italy	c.1220G>A	10	p.Gly407Asp	c.1_4511del	1_31		4	2	2	0	0	0	42
266		European (Non-Finnish)	Italy	c.3774_3775insC	27	p.Trp1259Leufs*19	c.2996_4208del	23_29		3	1	2	0	0	0	30
267		European (Non-Finnish)	Italy	c.196dupT	2	p.Ser66Phefs*35	c.1132C>T	9	p.Gln378*	5	3	2	0	0	0	34
268	1	European (Non-Finnish)	Italy	c.2247+1G>A	IV17		c.3661C>T	26	p.Arg1221Cys	4	2	2	0	0	0	20
269	1	European (Non-Finnish)	Italy	c.2247+1G>A	IV17		c.3661C>T	26	p.Arg1221Cys	3	1	2	0	0	0	20
270		European (Non-Finnish)	Italy	c.1552C>T	12	p.Arg518*	c.1_4511del	1_31		6	3	3	0	0	0	44
271		European (Non-Finnish)	Italy	c.2329G>A	18	p.Asp777Asn	c.3507-3C>T	IV24		8	2	3	1	2	0	64
272		European (Non-Finnish)	Italy	c.1091C>G	9	p.Thr364Arg	c.3700G>A	26	p.Glu1234Lys	4	2	2	0	0	0	23
273		European (Non-Finnish)	Italy	c.3421C>T	24	p.Arg1141*	c.3340C>T	24	p.Arg1114Cys	5	2	3	0	0	0	46
274	1	European (Non-Finnish)	Italy	c.3421C>T	24	p.Arg1141*	c.3421C>T	24	p.Arg1141*	7	3	3	0	0	1	47
275	1	European (Non-Finnish)	Italy	c.3421C>T	24	p.Arg1141*	c.3421C>T	24	p.Arg1141*	6	3	3	0	0	0	44
276	2	European (Non-Finnish)	Italy	c.3421C>T	24	p.Arg1141*	c.3421C>T	24	p.Arg1141*	2	2	0	0	0	0	32
277	2	European (Non-Finnish)	Italy	c.3421C>T	24	p.Arg1141*	c.3421C>T	24	p.Arg1141*	5	3	2	0	0	0	23
278	3	European (Non-Finnish)	Italy	c.3421C>T	24	p.Arg1141*	c.3421C>T	24	p.Arg1141*	3	1	2	0	0	0	27
279	3	European (Non-Finnish)	Italy	c.3421C>T	24	p.Arg1141*	c.3421C>T	24	p.Arg1141*	5	3	2	0	0	0	31
280		European (Non-Finnish)	Italy	c.951C>A	8	p.Ser317Arg	c.3871delG	27	p.Ala1291Glnfs*68	N/A
281		European (Non-Finnish)	Italy	c.1553G>A	12	p.Arg518Gln	c.1553G>A	12	p.Arg518Gln	5	2	3	0	0	0	49
282		European (Non-Finnish)	Italy	c.1255C>T	10	p.Arg419Trp	c.1999delG	16	p.Ala667Glnfs*21	7	3	2	1	1	0	55
283		European (Non-Finnish)	Italy	c.3421C>T	24	p.Arg1141*	c.3421C>T	24	p.Arg1141*	8	3	3	0	2	0	53
284		European (Non-Finnish)	Italy	c.196dupT	2	p.Ser66Phefs*35	c.196dupT	2	p.Ser66Phefs*35	6	3	3	0	0	0	48
285		European (Non-Finnish)	Italy	c.1552C>T	12	p.Arg518*	c.3421C>T	24	p.Arg1141*	5	2	3	0	0	0	58
286		European (Non-Finnish)	Italy	c.794+1G>A	IV7		c.2419C>T	19	p.Arg807Trp	5	3	2	0	0	0	28
287		European (Non-Finnish)	Italy	c.1552C>T	12	p.Arg518*	c.2264G>A	18	p.Gly755Glu	7	3	2	0	2	0	36
288	1	European (Non-Finnish)	Italy	c.1553G>A	12	p.Arg518Gln	c.2996_4208del	23_29		9	3	3	0	2	1	56
289	1	European (Non-Finnish)	Italy	c.1553G>A	12	p.Arg518Gln	c.2996_4208del	23_29		5	3	2	0	0	0	58
290		European (Non-Finnish)	Italy	c.1132C>T	9	p.Gln378*	c.4182delG	29	p.Lys1394Asnfs*9	8	3	3	0	2	0	40
291		European (Non-Finnish)	Italy	c.1553G>A	12	p.Arg518Gln	c.1553G>A	12	p.Arg518Gln	5	3	2	0	0	0	46
292		European (Non-Finnish)	Italy	c.3421C>T	24	p.Arg1141*	c.4198G>A	29	p.Glu1400Lys	8	3	3	0	2	0	56
293		European (Non-Finnish)	Italy	c.3380T>C	24	p.Met1127Thr	c.3736-1G>A	IV26		6	2	2	0	2	0	38
294		European (Non-Finnish)	Italy	c.1552C>T	12	p.Arg518*	c.3712G>T	26	p.Asp1238Tyr	7	2	2	1	2	0	43
295		European (Non-Finnish)	Italy	c.1171A>G	9	p.Arg391Gly	c.3421C>T	24	p.Arg1141*	4	1	3	0	0	0	67
296		European (Non-Finnish)	Italy	c.2329G>A	18	p.Asp777Asn	c.3774_3775insC	27	p.Trp1259Leufs*19	5	2	2	1	0	0	46
297		European (Non-Finnish)	Italy	c.4015C>T	28	p.Arg1339Cys	c.2996_4208del	23_29		7	2	3	0	2	0	55
298		European (Non-Finnish)	Italy	c.1999delG	16	p.Ala667Glnfs*21	c.3507-3C>T	IV24		6	3	3	0	0	0	62
299	1	European (Non-Finnish)	Italy	c.3421C>T	24	p.Arg1141*	c.4208+1G>A	IV29		5	3	2	0	0	0	47
300	1	European (Non-Finnish)	Italy	c.3421C>T	24	p.Arg1141*	c.4208+1G>A	IV29		5	3	2	0	0	0	43
301		European (Non-Finnish)	Italy	c.3413G>A	24	p.Arg1138Gln	c.3413G>A	24	p.Arg1138Gln	6	3	3	0	0	0	54
302		European (Non-Finnish)	Italy	c.3421C>T	24	p.Arg1141*	c.2996_4208del	23_29		6	3	2	0	1	0	62
303		European (Non-Finnish)	Italy	c.3421C>T	24	p.Arg1141*	c.3421C>T	24	p.Arg1141*	3	1	2	0	0	0	40
304		European (Non-Finnish)	Italy	c.2307_2308insA	18	p.Ala771Glyfs*8	c.3421C>T	24	p.Arg1141*	6	3	3	0	0	0	60
305		European (Non-Finnish)	Italy	c.2278C>T	18	p.Arg760Trp	c.3421C>T	24	p.Arg1141*	8	2	3	0	2	1	49
306		European (Non-Finnish)		c.1339_2415del	11_19		c.3421C>T	24	p.Arg1141*	5	2	2	0	1	0	61
307		European (Non-Finnish)		c.3307_3882del	24_27		c.1553G>A	12	p.Arg518Gln	2	1	1	0	0	0	16
308		European (Non-Finnish)		c.1_4511del	1_31		c.3421C>T	24	p.Arg1141*	5	3	2	0	0	0	39
309		European (Non-Finnish)		c.3490C>T	24	p.Arg1164*	c.2237_2238delTTinsGGTGCAGAGTTTG	17	p.Ile746fs*10	3	1	1	0	1	0	22
310		European (Non-Finnish)		c.3816_3828dup	27		c.2278C>T	18	p.Arg760Trp	5	2	3	0	0	0	67
311		European (Non-Finnish)		c.3364delT	24	p.Ser1122Leufs*33	c.3364delT	24	p.Ser1122Leufs*33	3	1	2	0	0	0	30
312		European (Non-Finnish)		c.2279G>A	18	p.Arg760Gln	c.3421C>T	24	p.Arg1141*	4	2	2	0	0	0	81
313		European (Non-Finnish)		c.1553G>A	12	p.Arg518Gln	c.1553G>A	12	p.Arg518Gln	4	2	2	0	0	0	25
314		European (Non-Finnish)		c.1553G>A	12	p.Arg518Gln	c.3421C>T	24	p.Arg1141*	4	2	2	0	0	0	30
315		European (Non-Finnish)		c.1194C>G	10	p.Ser398Arg	c.3364delT	24	p.Ser1122Leufs*33	6	3	3	0	0	0	35
316		European (Non-Finnish)		c.3421C>T	24	p.Arg1141*	c.3421C>T	24	p.Arg1141*	5	2	3	0	0	0	38
317		European (Non-Finnish)		c.171A>G	2	p.Arg391Gly	c.2018T>C	16	p.Leu673Pro	4	1	2	1	0	0	55
318		European (Non-Finnish)		c.2787+1G>T	IV21		c.2787+1G>T	IV21		6	3	3	0	0	0	49
319		European (Non-Finnish)		c.3669G>A	26	p.Trp1223*	c.3669G>A	26	p.Trp1223*	6	3	3	0	0	0	30
320		European (Non-Finnish)		c.1553G>A	12	p.Arg518Gln	c.1553G>A	12	p.Arg518Gln	#VALUE!	NO					33
321		European (Non-Finnish)		c.3421C>T	24	p.Arg1141*	c.3421C>T	24	p.Arg1141*	5	2	3	0	0	0	52
322		European (Non-Finnish)		c.3904G>A	28	p.Gly1302Arg	c.3904G>A	28	p.Gly1302Arg	#VALUE!	NO					68
323		European (Non-Finnish)		c.3421C>T	24	p.Arg1141*	c.3421C>T	24	p.Arg1141*	4	2	2	0	0	0	33
324	1	European (Non-Finnish)		c.1553G>A	12	p.Arg518Gln	c.1484T>A	12	p.Leu495His	5	2	3	0	0	0	39
325	1	European (Non-Finnish)		c.1553G>A	12	p.Arg518Gln	c.1484T>A	12	p.Leu495His	6	3	3	0	0	0	37
326		European (Non-Finnish)		c.3421C>T	24	p.Arg1141*	c.3421C>T	24	p.Arg1141*	2	1	1	0	0	0	28
327		European (Non-Finnish)		c.3412C>T	24	p.Arg1138Trp	c.3413G>A	24	p.Arg1138Gln	#VALUE!	NO					71
328		European (Non-Finnish)		c.2379C>G	18	p.Asn793Glu	c.3421C>T	24	p.Arg1141*	7	2	3	0	2	0	81
329		European (Non-Finnish)		c.1553G>A	12	p.Arg518Gln	c.1553G>A	12	p.Arg518Gln	4	2	2	0	0	0	53
330		European (Non-Finnish)		c.3775delT	27	p.Trp1259Glyfs*14	c.1484T>A	12	p.Leu495His	3	1	2	0	0	0	26
331		European (Non-Finnish)		c.3421C>T	24	p.Arg1141*	c.3421C>T	24	p.Arg1141*	9	3	3	0	3	0	62
332	1	European (Non-Finnish)		c.2278C>T	18	p.Arg760Trp	c.2996_4208del	23_29	p.Ala999_Ser1403del	4	2	2	0	0	0	21
333	1	European (Non-Finnish)		c.2278C>T	18	p.Arg760Trp	c.2996_4208del	23_29	p.Ala999_Ser1403del	1	0	1	0	0	0	16
334		European (Non-Finnish)		c.3421C>T	24	p.Arg1141*	c.1_4511del	1_31		3	2	1	0	0	0	16
335		European (Non-Finnish)		c.3507-3C>A	IV24		c.2831C>T	22	p.Thr944Ile	5	3	2	0	0	0	21
336		European (Non-Finnish)		c.2996_4208del	23_29	p.Ala999_Ser1403del	c.2996_4208del	23-29	p.Ala999_Ser1403del	7	2	3	0	0	2	62
337		European (Non-Finnish)		c.1396A>T	11	p.Asn466Tyr	c.4016G>A	28	p.Arg1339Hys	3	1	2	0	0	0	44
338		European (Non-Finnish)		c.3421C>T	24	p.Arg1141*	c.3421C>T	24	p.Arg1141*	3	1	2	0	0	0	28
339		European (Non-Finnish)		c.3490C>T	24	p.Arg1164*	c.1171A>G	9	p.Arg391Gly	4	2	2	0	0	0	34
340		European (Non-Finnish)		c.1132C>T	9	p.Gln378*	c.1132C>T	9	p.Gln378*	5	2	3	0	0	0	50
341		European (Non-Finnish)		c.3421C>T	24	p.Arg1141*	c.3421C>T	24	p.Arg1141*	4	2	2	0	0	0	30
342		European (Non-Finnish)		c.1465C>T	12	p.Arg489Trp	c.1465C>T	12	P.Arg489Trp	4	2	2	0	0	0	24
343		European (Non-Finnish)		c.3421C>T	24	p.Arg1141*	c.3907G>C	28	p.Ala1303Pro	3	1	2	0	0	0	22
344		European (Non-Finnish)		c.4104delC	29	p.Asp1368Glufs*35	c.4104delC	29	p.Arg1368Glufs*35	6	2	2	0	2	0	57
345		European (Non-Finnish)		c.3506+2T>C	IV24		c.1_4511del	1_31		4	2	2	0	0	0	17
346		European (Non-Finnish)		c.1132C>T	9	p.Gln378*	c.2836C>A	22	p.Leu946Ile	2	0	2	0	0	0	60
347		European (Non-Finnish)		c.2996_4208del	23_29	p.Ala999_Ser1403del	c.4380_4383delGCGC	30	p.Leu1462Leufs*3	5	3	2	0	0	0	49
348		European (Non-Finnish)		c.4209_4403del	30		c.1552C>T	12	p.Arg518*	3	1	2	0	0	0	27
349	1	European (Non-Finnish)		c.3421C>T	24	p.Arg1141*	c.3941G>A	28	p.Arg1314Gln	4	2	2	0	0	0	20
350	1	European (Non-Finnish)		c.3421C>T	24	p.Arg1141*	c.3941G>A	28	p.Arg1314Gln	3	1	2	0	0	0	23
351		European (Non-Finnish)		c.3421C>T	24	p.Arg1141*	c.1552C>T	12	p.Arg518*	5	2	3	0	0	0	55
352		European (Non-Finnish)		c.3421C>T	24	p.Arg1141*	c.3421C>T	24	p.Arg1141*	6	2	3	0	1	0	51
353		European (Non-Finnish)		c.3421C>T	24	p.Arg1141*	c.4104delC	29	p.Arg1368Glufs*35	5	2	3	0	0	0	58
354		European (Non-Finnish)		c.3421C>T	24	p.Arg1141*	c.3421C>T	24	p.Arg1141*	8	3	3	0	1	1	64
355		European (Non-Finnish)		c.2304C>A	18	p.Tyr768*	c.2836dupC	22	p.Leu946Profs*92	6	3	3	0	0	0	69
356		European (Non-Finnish)		c.3421C>T	24	p.Arg1141*	c.3941G>A	28	p.Arg1314Gln	7	2	3	0	2	0	59
357		European (Non-Finnish)		c.3787G>A	27	p.Gly1263Arg	c.4182delG		p.Lys1394Asnfs*8	4	2	2	0	0	0	34
358		European (Non-Finnish)		c.3421C>T	24	p.Arg1141*	c.3907G>C	28	p.Ala1303Pro	5	1	3	0	0	1	59
359		European (Non-Finnish)		c.3437T>C	24	p.Phe1146Ser	c.3188T>G	23	p.Leu1063Arg	5	2	2	0	1	0	58
360		European (Non-Finnish)		c.3421C>T	24	p.Arg1141*	c.3421C>T	24	p.Arg1141*	4	2	2	0	0	0	32
361		European (Non-Finnish)		c.1132C>T	9	p.Gln378*	c.1171A>G	9	p.Arg391Gly	3	1	2	0	0	0	49
362		European (Non-Finnish)		c.2996_4208del	23_29		c.1484T>A	12	p.Leu495His	2	0	2	0	0	0	9
363	1	European (Non-Finnish)		c.3421C>T	24	p.Arg1141*	c.3437T>C	24	p.Ph1146Ser	4	2	2	0	0	0	35
364	1	European (Non-Finnish)		c.3421C>T	24	p.Arg1141*	c.3437T>C	24	p.Ph1146Ser	3	1	2	0	0	0	46
365		European (Non-Finnish)		c.2996_4208del	23_29	p.Ala999_Ser1403del	c.1553G>A	12	p.Arg518Gln	7	2	3	0	2	0	72
366		European (Non-Finnish)		c.3421C>T	24	p.Arg1141*	c.37_2995del	2_22		4	0	3	1	0	0	36
367		European (Non-Finnish)		c.2342C>T	18	p.Ala781Val	c.3902C>T	28	p.Thr1301Ile	3	1	2	0	0	0	51
368		European (Non-Finnish)		c.3709C>T	26	p.Gln1237*	c.4081G>A	29	p.Asp1361Asn	6	2	3	0	1	0	50
369		European (Non-Finnish)		c.3421C>T	24	p.Arg1141*	c.3188T>G	23	p.Leu1063Arg	7	2	3	0	2	0	78
370		European (Non-Finnish)		c.3421C>T	24	p.Arg1141*	c.3188T>G	23	p.Leu1063Arg	3	1	2	0	0	0	22
371		European (Non-Finnish)		c.3421C>T	24	p.Arg1141*	c.1552C>T	12	p.Arg518*	4	2	2	0	0	0	43
372		European (Non-Finnish)		c.3907G>C	28	p.Ala1303Pro	c.4192C>T	29	p.Arg1398*	4	2	2	0	0	0	52
373		European (Non-Finnish)		c.3188T>G	23	p.Leu1063Arg	c.3421C>T	24	p.Arg1141*	8	2	3	0	2	1	89
374		European (Non-Finnish)		c.3364delT	24	p.Ser1122Leufs*33	c.1552C>T	12	p.Arg518*	6	2	2	0	2	0	41
375		European (Non-Finnish)		c.1553G>A	12	p.Arg518Gln	c.1553G>A	12	p.Arg518Gln	5	3	2	0	0	0	58
376		European (Non-Finnish)		c.1132C>T	9	p.Gln378*	c.1553G>A	12	p.Arg518Gln	3	1	2	0	0	0	42
377		European (Non-Finnish)		c.4198G>A	29	p.Glu1400Lys	c.3421C>T	24	p.Arg1141*	4	2	2	0	0	0	33
378		European (Non-Finnish)		c.1553G>A	12	p.Arg518Gln	c.1553G>A	12	p.Arg518Gln	4	2	2	0	0	0	39
379		European (Non-Finnish)		c.2787+1G>T	IV21		c.999_1176del	9		5	2	3	0	0	0	50
380		European (Non-Finnish)		c.2787+1G>T	IV21		c.4104delC	29	p.Arg1368Glufs*35	10	3	3	1	3	0	59
381		European (Non-Finnish)		c.3188T>G	23	p.Leu1063Arg	c.3421C>T	24	p.Arg1141*	3	0	2	0	1	0	54
382		European (Non-Finnish)		c.3907G>C	28	p.Ala1303Pro	c.3421C>T	24	p.Arg1141*	7	3	3	0	1	0	52
383		European (Non-Finnish)		c.3907G>C	28	p.Ala1303Pro	c.3421C>T	24	p.Arg1141*	9	2	3	0	2	2	51
384		European (Non-Finnish)		c.3907G>C	28	p.Ala1303Pro	c.3421C>T	24	p.Arg1141*	3	0	2	0	1	0	76
385		European (Non-Finnish)		c.3421C>T	24	p.Arg1141*	c.3421C>T	24	p.Arg1141*	4	1	3	0	0	0	48
386		European (Non-Finnish)		c.1484T>A	12	p.Leu495His	c.3421C>T	24	p.Arg1141*	2	1	1	0	0	0	12
387		European (Non-Finnish)		c.196dupT	2	p.Ser66Phefs*35	c.2890c>T	22	p.Arg964Trp	5	2	3	0	0	0	50
388		European (Non-Finnish)		c.3421C>T	24	p.Arg1141*	c.3421C>T	24	p.Arg1141*	9	3	3	1	2	0	52
389		European (Non-Finnish)		c.3940C>T	28	p.Arg1314Trp	c.1987G>A	16	p.Gly663Ser	6	2	2	0	2	0	61
390		European (Non-Finnish)		c.3421C>T	24	p.Arg1141*	c.4209C>A	30	p.Ser1403Arg	#VALUE!	NO					44
391		European (Non-Finnish)		c.3421C>T	24	p.Arg1141*	c.2787+1G>T	IV21		3	2	1	0	0	0	28
392		European (Non-Finnish)		c.3421C>T	24	p.Arg1141*	c.3421C>T	24	p.Arg1141*	4	2	2	0	0	0	33
393	1	European (Non-Finnish)		c.3421C>T	24	p.Arg1141*	c.3421C>T	24	p.Arg1141*	4	2	2	0	0	0	32
394	1	European (Non-Finnish)		c.3421C>T	24	p.Arg1141*	c.3421C>T	24	p.Arg1141*	3	2	1	0	0	0	20
395		European (Non-Finnish)		c.4015C>T	28	p.Arg1339Cys	c.1132C>T	9	p.Gln378*	3	1	2	0	0	0	27
396		European (Non-Finnish)		c.2996_4208del	23_29	p.Ala999_Ser1403del	c.2996_4208del	23-29	p.Ala999_Ser1403del	6	2	3	0	1	0	61
397		European (Non-Finnish)		c.2996_4208del	23_29	p.Ala999_Ser1403del	c.2996_4208del	23-29	p.Ala999_Ser1403del	2	0	2	0	0	0	37
398		European (Non-Finnish)		c.3775delT	27	p.Trp1259Glyfs*14	c.3775delT	27	Trp1259Glyfs*14	#VALUE!	2	E4	0	1	0	67
399		European (Non-Finnish)		c.3413G>A	24	p.Arg1138Gln	c.3421C>T	24	p.Arg1141*	3	2	1	0	0	0	19
400		European (Non-Finnish)		c.3340C>T	24	p.Arg1114Cys	c.4015C>T	28	p.Arg1339Cys	5	2	3	0	0	0	57
401		European (Non-Finnish)		c.1132C>T	9	p.Gln378*	c.1552C>T	12	p.Arg518*	3	0	3	0	0	0	48
402		European (Non-Finnish)		c.3421C>T	24	p.Arg1141*	c.3412C>T	24	p.ArgR1138Trp	5	2	3	0	0	0	59
403		European (Non-Finnish)		c.2996_4208del	23_29	p.Ala999_Ser1403del	c.3421C>T	24	p.Arg1141*	5	3	2	0	0	0	16
404		European (Non-Finnish)		c.3421C>T	24	p.Arg1141*	c.3421C>T	24	p.Arg1141*	6	1	3	0	0	2	49
405	1	European (Non-Finnish)		c.1996G>T	16	p.Gly666Arg	c.1868-5T>G	IV14		5	3	2	0	0	0	35
406	1	European (Non-Finnish)		c.1996G>T	16	p.Gly666Arg	c.1868-5T>G	IV14		5	3	2	0	0	0	40
407		European (Non-Finnish)		c.3661C>T	26	p.Arg1221Cys	c.4209_4509del	30_31		4	2	2	0	0	0	42
408	1	European (Non-Finnish)		c.3421C>T	24	p.Arg1141*	c.3421C>T	24	p.Arg1141*	1	1	0	0	0	0	16
409	1	European (Non-Finnish)		c.3421C>T	24	p.Arg1141*	c.3421C>T	24	p.Arg1141*	1	1	0	0	0	0	14
410		European (Non-Finnish)		c.1498A>C	12	p.Thr500Pro	c.1563G>C	12	p.Glu521Asp	4	2	2	0	0	0	65
411	1	European (Non-Finnish)		c.3412C>T	24	p.Arg1138Trp	c.3421C>T	24	p.Arg1141*	4	1	3	0	0	0	47
412	1	European (Non-Finnish)		c.3412C>T	24	p.Arg1138Trp	c.3421C>T	24	p.Arg1141*	5	2	3	0	0	0	50
413		European (Non-Finnish)		c.2996_4208del	23_29	p.Ala999_Ser1403del	c.2996_4208del	23_29	p.Ala999_Ser1403del	5	2	3	0	0	0	56
414		European (Non-Finnish)		c.1553G>A	12	p.Arg518Gln	c.1132C>T	9	p.Gln378*	3	0	3	0	0	0	64
415		European (Non-Finnish)		c.3883-6G>A	IV28		c.1484T>A	12	p.Leu495His	4	2	2	0	0	0	43
416		European (Non-Finnish)		c.3421C>T	24	p.Arg1141*	c.3188T>G	23	p.Leu1063Arg	5	1	3	0	1	0	52
417		European (Non-Finnish)		c.3088C>T	23	p.Arg1030*	c.3421C>T	24	p.Arg1141*	5	2	3	0	0	0	42
418		European (Non-Finnish)		c.3421C>T	24	p.Arg1141*	c.3421C>T	24	p.Arg1141*	6	2	2	0	2	0	47
419		European (Non-Finnish)		c.3421C>T	24	p.Arg1141*	c.2787+1G>T	IV21		5	2	3	0	0	0	67
420		European (Non-Finnish)		c.2996_4208del	23_29	p.Ala999_Ser1403del	c.3421C>T	24	p.Arg1141*	5	3	2	0	0	0	49
421		European (Non-Finnish)		c.2996_4208del	23_29	p.Ala999_Ser1403del	c.2252T>A	18	p.Met751Lys	6	2	3	0	1	0	69
422		European (Non-Finnish)		c.3421C>T	24	p.Arg1141*	c.4104delC	29	p.Arg1368Glufs*35	4	1	3	0	0	0	66
423		European (Non-Finnish)		c.3421C>T	24	p.Arg1141*	c.3421C>T	24	p.Arg1141*	6	3	3	0	0	0	65
424		European (Non-Finnish)		c.3421C>T	24	p.Arg1141*	c.3421C>T	24	p.Arg1141*	5	2	2	0	1	0	58
425		European (Non-Finnish)		c.3421C>T	24	p.Arg1141*	c.4104delC	29	p.Arg1368Glufs*35	6	3	3	0	0	0	68
426		European (Non-Finnish)		c.3421C>T	24	p.Arg1141*	c.3421C>T	24	p.Arg1141*	8	2	3	0	2	1	64
427		European (Non-Finnish)		c.1_4509del	1_31		c.3032T>C	23	p.Leu1011Pro	4	2	2	0	0	0	41
428	1	European (Non-Finnish)		c.1199C>T	10	p.Ser400Phe	c.1258C>G	10	p.Lys420Val	4	1	2	0	0	1	62
429	1	European (Non-Finnish)		c.1199C>T	10	p.Ser400Phe	c.1258C>G	10	p.Lys420Val	2	0	2	0	0	0	62
430		European (Non-Finnish)		c.1553G>A	12	p.Arg518Gln	c.1553G>A	12	p.Arg518Gln	5	2	2	0	1	0	42
431		European (Non-Finnish)		c.1798C>T	14	p.Arg600Cys	c.3421C>T	24	p.Arg1141*	4	2	2	0	0	0	49
432		European (Non-Finnish)		c.3421C>T	24	p.Arg1141*	c.3421C>T	24	p.Arg1141*	5	2	2	0	0	1	56
433		European (Non-Finnish)		c.3389C>T	24	p.Thr1130Met	c.3421C>T	24	p.Arg1141*	2	2	0	0	0	0	21
434		European (Non-Finnish)		c.1943+2T>C	IV15		c.3421C>T	24	p.Arg1141*	4	2	2	0	0	0	43
435		European (Non-Finnish)		c.3421C>T	24	p.Arg1141*	c.3736-1G>A	IV26		5	2	3	0	0	0	72
436		European (Non-Finnish)		c.1674delC	13		c.2293C>T	18	p.Arg760Trp	3	1	2	0	0	0	40
437		European (Non-Finnish)		c.2996_4208del	23_29	p.Ala999_Ser1403del	c.2996_4208del	23_29	p.Ala999_Ser1403del	2	2	0	0	0	0	19
438		European (Non-Finnish)		c.2996_4208del	23_29	p.Ala999_Ser1403del	c.1892_1943+26del78		p.Ile631fs*1	5	3	2	0	0	0	27
439		European (Non-Finnish)		c.373G>A	4	p.Glu125Lys	c.3074T>C	23	p.Leu1011Pro	5	2	3	0	0	0	42
440		European (Non-Finnish)		c.3421C>T	24	p.Arg1141*	c.3421C>T	24	p.Arg1141*	7	2	3	0	2	0	57
441		European (Non-Finnish)		c.3421C>T	24	p.Arg1141*	c.3421C>T	24	p.Arg1141*	2	0	2	0	0	0	47
442		European (Non-Finnish)		c.3421C>T	24	p.Arg1141*	c.3775delT	27	Trp1259Glyfs*14	6	2	3	0	0	1	63
443		European (Non-Finnish)		c.3421C>T	24	p.Arg1141*	c.3421C>T	24	p.Arg1141*	5	2	3	0	0	0	52
444		European (Non-Finnish)		c.3421C>T	24	p.Arg1141*	c.3412C>T	24	p.ArgR1138Trp	2	0	2	0	0	0	14
445		European (Non-Finnish)		c.3421C>T	24	p.Arg1141*	c.3421C>T	24	p.Arg1141*	4	2	2	0	0	0	34
446		European (Non-Finnish)		c.3421C>T	24	p.Arg1141*	c.1553G>A	12	p.Arg518Gln	4	2	2	0	0	0	55
447		European (Non-Finnish)		c.4182delG	29	p.Lys1394fs*9	c.3421C>T	24	p.Arg1141*	5	3	2	0	0	0	66
448		European (Non-Finnish)		c.3421C>T	24	p.Arg1141*	c.3421C>T	24	p.Arg1141*	6	3	3	0	0	0	67
449		European (Non-Finnish)		c.3940C>T	28	p.Arg1314Trp	c.3980G>A	28	p.Gly1327Glu	2	0	2	0	0	0	39
450	1	European (Non-Finnish)		c.3940C>T	28	p.Arg1314Trp	c.3887G>A	27	p.Gly1296Asp	3	1	2	0	0	0	11
451	1	European (Non-Finnish)		c.3940C>T	28	p.Arg1314Trp	c.3887G>A	27	p.Gly1296Asp	1	1	0	0	0	0	10
452	1	European (Non-Finnish)		c.3940C>T	28	p.Arg1314Trp	c.3887G>A	27	p.Gly1296Asp	3	1	2	0	0	0	13
453		European (Non-Finnish)		c.3188T>G	23	p.Leu1063Arg	c.4448C>T	31	p.Pro1483Leu	2	1	1	0	0	0	19
454		European (Non-Finnish)		c.3907G>C	28	p.Ala1303Pro	c.2836C>A	22	p.Leu946Ile	5	1	3	1	0	0	73
455		European (Non-Finnish)		c.4153G>C	29	p.Ala1385Pro	c.4192C>T	29	p.Arg1398*	5	2	3	0	0	0	47
456		European (Non-Finnish)		c.3421C>T	24	p.Arg1141*	c.3421C>T	24	p.Arg1141*	3	0	2	0	1	0	29
457		European (Non-Finnish)		c.4198G>A	29	p.Glu1400Lys	c.4198G>A	29	p.Glu1400Lys	3	1	2	0	0	0	43
458		European (Non-Finnish)		c.3421C>T	24	p.Arg1141*	c.3421C>T	24	p.Arg1141*	4	2	2	0	0	0	43
459		European (Non-Finnish)		c.2836C>A	22	p.Leu946Ile	c.4213G>A	30	p.Gly1405Ser	6	1	3	0	0	2	65
460		European (Non-Finnish)		c.3421C>T	24	p.Arg1141*	c.3421C>T	24	p.Arg1141*	3	1	2	0	0	0	50
461		European (Non-Finnish)		c.1552C>T	12	p.Arg518*	c.37_219del	2		5	2	2	0	1	0	45
462		European (Non-Finnish)		c.3421C>T	24	p.Arg1141*	c.3673delG	26	p.Asp1225Thrfs*2	4	2	2	0	0	0	54
463	1	European (Non-Finnish)		c.3421C>T	24	p.Arg1141*	c.3421C>T	24	p.Arg1141*	1	1	0	0	0	0	12
464	1	European (Non-Finnish)		c.3421C>T	24	p.Arg1141*	c.3421C>T	24	p.Arg1141*	2	1	1	0	0	0	16
465		European (Non-Finnish)		c.3421C>T	24	p.Arg1141*	c.3614_3615delCT	25	p.Ser1205Cysfs*72	6	2	2	0	1	1	42
466		European (Non-Finnish)		c.3421C>T	24	p.Arg1141*	c.3614_3615delCT	25	p.Ser1205Cysfs*72	2	1	1	0	0	0	32
467		European (Non-Finnish)		c.4042-2A>G	IV29		c.37_4403del	2_30		5	2	3	0	0	0	52
468		European (Non-Finnish)		c.3421C>T	24	p.Arg1141*	c.3421C>T	24	p.Arg1141*	5	2	3	0	0	0	56
469		European (Non-Finnish)		c.1553G>A	12	p.Arg518Gln	c.3421C>T	24	p.Arg1141*	4	2	2	0	0	0	27
470		European (Non-Finnish)		c.2787+1G>T	IV21		c.2787+1G>T	IV21		4	2	2	0	0	0	44
471		European (Non-Finnish)		c.3421C>T	24	p.Arg1141*	c.3421C>T	24	p.Arg1141*	5	2	3	0	0	0	48
472		European (Non-Finnish)		c.3902C>T	28	p.Thr1301Ile	c.275G>A	3	p.Trp92*	4	2	2	0	0	0	54
473	1	European (Non-Finnish)		c.2996_4208del	23_29	p.Ala999_Ser1403del	c.3941G>A	28	p.Arg1314Gln	4	2	2	0	0	0	34
474	1	European (Non-Finnish)		c.2996_4208del	23_29	p.Ala999_Ser1403del	c.3941G>A	28	p.Arg1314Gln	4	2	2	0	0	0	33
475		European (Non-Finnish)		c.4104delC	29	p.Asp1368Glufs*35	c.3421C>T	24	p.Arg1141*	4	2	2	0	0	0	47
476		European (Non-Finnish)		c.793A>G	7	p.Arg265Gly	c.3421C>T	24	p.Arg1141*	8	3	3	0	2	0	45
477		European (Non-Finnish)		c.3421C>T	24	p.Arg1141*	c.3421C>T	24	p.Arg1141*	7	3	3	0	0	1	57
478		European (Non-Finnish)		c.3421C>T	24	p.Arg1141*	c.2788_4208del	22_29		5	2	2	0	0	1	47
479		European (Non-Finnish)		c.3421C>T	24	p.Arg1141*	c.2788_4208del	22_29		6	1	3	0	0	2	49
480		European (Non-Finnish)		c.3421C>T	24	p.Arg1141*	c.2788_4208del	22_29		2	0	2	0	0	0	44
481		European (Non-Finnish)		c.3421C>T	24	p.Arg1141*	c.3421C>T	24	p.Arg1141*	5	3	2	0	0	0	65
482		European (Non-Finnish)		c.3421C>T	24	p.Arg1141*	c.3421C>T	24	p.Arg1141*	6	2	3	0	0	1	54
483		European (Non-Finnish)		c.3421C>T	24	p.Arg1141*	c.1355C>A	11	p.Ala452Asp	5	3	2	0	0	0	61
484		European (Non-Finnish)		c.3907G>C	28	p.Ala1303Pro	c.3421C>T	24	p.Arg1141*	3	1	2	0	0	0	32
485		European (Non-Finnish)		c.3421C>T	24	p.Arg1141*	c.3421C>T	24	p.Arg1141*	4	2	2	0	0	0	31
486		European (Non-Finnish)		c.3823_3871del	27	p.Arg1275_His1290del	c.3736_3882del	27		4	2	2	0	0	0	32
487		European (Non-Finnish)		c.2787+1G>T	IV21		c.1_4511del	1_31		5	2	3	0	0	0	65
488		European (Non-Finnish)		c.3421C>T	24	p.Arg1141*	c.1553G>A	12	p.Arg518Gln	4	2	2	0	0	0	41
489		European (Non-Finnish)		c.3421C>T	24	p.Arg1141*	c.3421C>T	24	p.Arg1141*	7	2	3	0	2	0	57
490		European (Non-Finnish)		c.3421C>T	24	p.Arg1141*	c.3421C>T	24	p.Arg1141*	6	2	3	0	1	0	45
491		European (Non-Finnish)		c.4376G>A	30	p.Arg1459Cys	c.3421C>T	24	p.Arg1141*	6	2	3	0	1	0	60
492		European (Non-Finnish)		c.3421C>T	24	p.Arg1141*	c.3902C>T	28	p.Thr1301Ile	6	2	3	0	1	0	74
493		European (Non-Finnish)		c.3421C>T	24	p.Arg1141*	c.1171A>G	9	p.Arg391Gly	5	2	2	1	0	0	22
494		European (Non-Finnish)		c.3421C>T	24	p.Arg1141*	c.3907G>C	28	p.Ala1303Pro	6	3	3	0	0	0	59
495	1	European (Non-Finnish)		c.3421C>T	24	p.Arg1141*	c.3421C>T	24	p.Arg1141*	4	2	2	0	0	0	56
496	1	European (Non-Finnish)		c.3421C>T	24	p.Arg1141*	c.3421C>T	24	p.Arg1141*	6	2	3	0	1	0	48
497		European (Non-Finnish)		c.3389C>T	24	p.Thr1130Met	c.3907G>C	28	p.Ala1303Pro	4	2	2	0	0	0	52
498	1	European (Non-Finnish)		c.175_179del	2		c.4060G>C	29	p.Gly1354Arg	5	2	3	0	0	0	73
499	1	European (Non-Finnish)		c.175_179del	2		c.4060G>C	29	p.Gly1354Arg	5	2	3	0	0	0	70
500		European (Non-Finnish)		c.2420G>A	19	p.Arg807Trp	c.2787+1G>T	IV21		3	1	2	0	0	0	23
501		European (Non-Finnish)		c.3389C>T	24	p.Thr1130Met	c.3413G>A	24	p.Arg1138Gln	4	2	2	0	0	0	34
502		European (Non-Finnish)		c.3421C>T	24	p.Arg1141*	c.2304C>A	18	p.Tyr768*	2	0	2	0	0	0	30
503		European (Non-Finnish)		c.4004T>C	28	p.Leu1335Pro	c.37_4403del	2_30		4	1	3	0	0	0	30
504		European (Non-Finnish)		c.3421C>T	24	p.Arg1141*	c.3709C>T	26	p.Gln1237*	5	1	3	0	0	1	62
505		European (Non-Finnish)		c.1553G>A	12	p.Arg518Gln	c.1553G>A	12	p.Arg518Gln	3	1	2	0	0	0	44
506	1	European (Non-Finnish)		c.3421C>T	24	p.Arg1141*	c.3421C>T	24	p.Arg1141*	4	2	2	0	0	0	77
507	1	European (Non-Finnish)		c.3421C>T	24	p.Arg1141*	c.3421C>T	24	p.Arg1141*	7	3	3	0	1	0	73
508	1	European (Non-Finnish)		c.3421C>T	24	p.Arg1141*	c.3421C>T	24	p.Arg1141*	5	1	3	0	1	0	80
509	1	European (Non-Finnish)		c.3421C>T	24	p.Arg1141*	c.3421C>T	24	p.Arg1141*	3	1	2	0	0	0	54
510	1	European (Non-Finnish)		c.3421C>T	24	p.Arg1141*	c.3421C>T	24	p.Arg1141*	4	2	2	0	0	0	51
511		European (Non-Finnish)		c.2787+1G>T	IV21		c.663_794del	7		10	3	3	0	3	1	66
512		European (Non-Finnish)		c.3412C>T	24	p.Arg1138Trp	c.3421C>T	24	p.Arg1141*	8	3	3	0	1	1	59
513		European (Non-Finnish)		c.3412C>T	24	p.Arg1138Trp	c.3421C>T	24	p.Arg1141*	9	2	3	1	1	2	68
514		European (Non-Finnish)		c.2996_4208del	23_29	p.Ala999_Ser1403del	c.2974G>C	22	p.Gly992Arg	4	1	2	0	1	0	31
515	1	European (Non-Finnish)		c.3421C>T	24	p.Arg1141*	c.2787+1G>T	IV21		4	2	1	0	1	0	11
516	1	European (Non-Finnish)		c.3421C>T	24	p.Arg1141*	c.2787+1G>T	IV21		4	2	1	0	1	0	15
517		European (Non-Finnish)		c.3413G>A	24	p.Arg1138Gln	c.3088C>T	23	p.Arg1030*	6	1	3	0	1	1	51
518		European (Non-Finnish)		c.36+1G>C	IV1	IV1+1G>C	c.1132C>T	9	p.Gln378*	6	3	2	0	1	0	46
519		European (Non-Finnish)		c.3389C>T	24	p.Thr1130Met	c.2996_4208del	23_29	p.Ala999_Ser1403del	7	2	3	0	1	1	65
520		European (Non-Finnish)		c.4015C>T	28	p.Arg1339Cys	c.1553G>A	12	p.Arg518Gln	3	1	2	0	0	0	24
521		European (Non-Finnish)?		c.3904G>A	28	p.Gly1302Arg	c.1779+1G>A	IV13		11	3	3	0	3	2	48
522		European (Non-Finnish)		c.3904G>A	28	p.Gly1302Arg	c.3904G>A	28	p.Gly1302Arg	N/A						0
523		European (Non-Finnish)?		c.4198G>A	29	p.Glu1400Lys	c.2974G>C	22	p.Gly992Arg	4	2	2	0	0	0	18
524		European (Non-Finnish)		c.3421C>T	24	p.Arg1141*	c.2974G>C	22	p.Gly992Arg	7	3	3	0	1	0	58
525		European (Non-Finnish)		c.36+1G>C	IV1	IV1+1G>C	c.1868-5T>G	IV14		6	2	3	0	1	0	54
526		European (Non-Finnish)		c.2329G>A	18	p.Asp777Asn	c.2329G>A	18	p.Asp777Asn	7	2	3	0	2	0	42
527		European (Non-Finnish)		c.3341G>A	24	p.Arg1114His	c.3341G>A	24	p.Arg1114His	4	1	2	1	0	0	35
528		European (Non-Finnish)		c.3490C>T	24	p.Arg1164*	c.3490C>T	24	p.Arg1164*	7	2	2	0	2	1	50
529		European (Non-Finnish)?		c.4198G>A	29	p.Glu1400Lys	c.4198G>A	29	p.Glu1400Lys	5	3	2	0	0	0	33
530		European (Non-Finnish)		c.2996_4208del	23_29	p.Ala999_Ser1403del	c.3421C>T	24	p.Arg1141*	4	1	3	0	0	0	54
531		European (Non-Finnish)		c.2996_4208del	23_29	p.Ala999_Ser1403del	c.2996_4208del	23_29	p.Ala999_Ser1403del	5	2	2	0	1	0	28
532		European (Non-Finnish)		c.3421C>T	24	p.Arg1141*	c.3421C>T	24	p.Arg1141*	8	3	3	0	2	0	62
533		European (Non-Finnish)		c.2996_4208del	23_29	p.Ala999_Ser1403del	c.3421C>T	24	p.Arg1141*	9	3	3	0	2	1	54
534		European (Non-Finnish)		c.3421C>T	24	p.Arg1141*	c.3421C>T	24	p.Arg1141*	8	3	3	0	2	0	53
535	1	European (Non-Finnish)?		c.1553G>A	12	p.Arg518Gln	c.2861_2866del6	22	p.Phe954_Leu955del	8	3	2	0	2	1	36
536	1	European (Non-Finnish)?		c.1553G>A	12	p.Arg518Gln	c.2861_2866del6	22	p.Phe954_Leu955del	5	1	2	0	2	0	28
537		European (Non-Finnish)		c.2996_3506del	23_24	p.Ala999_Ser1403del	c.2996_3506del	23_24		8	3	3	0	2	0	48
538		European (Non-Finnish)		c.3490C>T	24	p.Arg1164*	c.3506+2_3506+5delTAGG	24		4	2	2	0	0	0	28
539		European (Non-Finnish)		c.2304C>A	18	p.Tyr768*	c.1091C>G	9	p.Thr364Arg	4	2	2	0	0	0	38
540		European (Non-Finnish)		c.2996_4208del	23_29	p.Ala999_Ser1403del	c.2996_4208del	23_29	p.Ala999_Ser1403del	7	3	3	0	1	0	78
541		European (Non-Finnish)		c.2420G>A	19	p.Arg807Gln	c.2420G>A	19	p.Arg807Gln	10	3	3	1	2	1	62
542		European (Non-Finnish)		c.3088C>T	23	p.Arg1030*	c.3088C>T	23	p.Arg1030*	9	3	3	0	2	1	54
543		European (Non-Finnish)		c.1460G>A	12	p.Arg487Gln	c.998+2_998+3delTG	IV9		4	0	3	0	1	0	60
544		European (Non-Finnish)?		c.3124G>A	23	p.Gly1042Ser	c.3124G>A	23	p.Gly1042Ser	7	3	2	0	1	1	40
545		European (Non-Finnish)		c.3940C>T	28	p.Arg1314Trp	c.1901C>T	9	p.Ala634Val	7	2	2	0	3	0	25
546		European (Non-Finnish)		c.3421C>T	24	p.Arg1141*	c.2420G>A	19	p.Arg807Gln	12	3	3	1	3	2	59
547		European (Non-Finnish)		c.4016G>A	28	p.Arg1339His	c.999_1338del	9_10		7	3	3	0	1	0	50
548		European (Non-Finnish)		c.1553G>A	12	p.Arg518Gln	c.3736-1G>A	IV26		4	1	2	0	1	0	18
549		European (Non-Finnish)		c.2996_4208del	23_29	p.Ala999_Ser1403del	c.3421C>T	24	p.Arg1141*	N/A						-0.00273785
550		European (Non-Finnish)		c.3775delT	27	p.Trp1259Glyfs*14	c.1857_1858insC	14	p.Ser620Leufs*121	3	2	1	0	0	0	16
551		European (Non-Finnish)		c.1553G>A	12	p.Arg518Gln	c.1553G>A	12	p.Arg518Gln	8	3	3	0	2	0	48
552		European (Non-Finnish)		c.3941G>A	28	p.Arg1164Gln	c.2787+1G>T	IV21		4	2	2	0	0	0	30
553		European (Non-Finnish)		c.3421C>T	24	p.Arg1141*	c.3421C>T	24	p.Arg1141*	9	3	3	0	2	1	63
554		European (Non-Finnish)		c.2996_4208del	23_29	p.Ala999_Ser1403del	c.3421C>T	24	p.Arg1141*	9	3	3	0	3	0	56
555		European (Non-Finnish)		c.3979G>A	28	p.Gly1327Arg	c.2018T>C	16	p.Leu673Pro	N/A						79
556		European (Non-Finnish)		c.3413G>A	24	p.Arg1138Gln	c.3904G>A	28	p.Gly1302Arg	10	3	3	0	3	1	66
557		European (Non-Finnish)		c.3661C>T	26	p.Arg1221Cys	c.4209_4509del	30_31		9	3	3	0	1	2	50
558		European (Non-Finnish)		c.3421C>T	24	p.Arg1141*	c.1552C>T	12	p.Arg518*	5	2	2	0	1	0	39
559		European (Non-Finnish)		c.3421C>T	24	p.Arg1141*	c.1553G>A	12	p.Arg518Gln	4	2	2	0	0	0	15
560		European (Non-Finnish)		c.3490C>T	24	p.Arg1164*	c.2359G>A	18	p.Val787Ile	8	3	3	1	1	0	51
561		European (Non-Finnish)		c.2996_4208del	23_29	p.Ala999_Ser1403del	c.2278C>T	18	p.Arg760Trp	7	3	3	0	1	0	41
562		European (Non-Finnish)		c.3736-1G>A	IV26		c.2667_2787del	21		7	3	3	0	0	1	72
563		European (Non-Finnish)		c.2359G>A	18	p.Val787Ile	c.2263G>A	18	p.Gly755Arg	4	2	2	0	0	0	39
564		European (Non-Finnish)		c.3421C>T	24	p.Arg1141*	c.37_474del	2_4		N/A
565		European (Non-Finnish)		c.1091C>G	9	p.Thr364Arg	c.600+1G>A	IV5		N/A
566		European (Non-Finnish)		c.4198G>A	29	p.Glu1400Lys	c.3307_3882del	24_27		N/A						-0.00273785
567		European (Non-Finnish)		c.3413G>A	24	p.Arg1138Gln	c.3709C>T	26	p.Gln1237*	7	2	3	0	2	0	53
568		European (Non-Finnish)		c.1552C>T	12	p.Arg518*	c.2996_4208del	23_29	p.Ala999_Ser1403del	N/A						-0.0054757
569		European (Non-Finnish)		c.3421C>T	24	p.Arg1141*	c.3421C>T	24	p.Arg1141*	7	3	3	0	1	0	66
570		European (Non-Finnish)		c.1741C>T	13	p.Gln581*	c.1741C>T	13	p.Gln581*	5	2	2	0	1	0	31
571		European (Non-Finnish)		c.4198G>A	29	p.Glu1400Lys	c.1256G>A	10	p.Arg419Gln	4	2	2	0	0	0	28
572	1	European (Non-Finnish)		c.1091C>G	9	p.Thr364Arg	c.3421C>T	24	p.Arg1141*	N/A
573	1	European (Non-Finnish)		c.1091C>G	9	p.Thr364Arg	c.3421C>T	24	p.Arg1141*	N/A						-0.0054757
574		European (Non-Finnish)		c.3421C>T	24	p.Arg1141*	c.1484T>A	12	p.Leu495His	5	2	2	0	0	1	17
575		European (Non-Finnish)		c.3421C>T	24	p.Arg1141*	c.600+1G>A	IV5		6	3	2	0	1	0	37
576		European (Non-Finnish)		c.2279G>A	18	p.Arg760Gln	c.3883-6G>A	IV27		5	2	3	0	0	0	59
577		European (Non-Finnish)		c.3412C>T	24	p.Arg1138Trp	c.3421C>T	24	p.Arg1141*	0
578		European (Non-Finnish)		c.2996_4208del	23_29	p.Ala999_Ser1403del	c.2974G>C	22	p.Gly992Arg	0
579		European (Non-Finnish)		c.3941G>A	28	p.Arg1164Gln	c.1553G>A	12	p.Arg518Gln	0
580		European (Non-Finnish)		c.2338delC	18	p.Leu780fs*30	c.3941G>A	28	p.Arg1314Gln	0
581		European (Non-Finnish)		c.1868-5T>G	IV14		c.1132C>T	9	p.Gln378*	0
582		European (Non-Finnish)		c.1552C>T	12	p.Arg518*	c.1171A>G	9	p.Arg391Gly	0
583		European (Non-Finnish)		c.46C>T	2	p.Gln16*	c.3633+1G>A	IV25		0
584		European (Non-Finnish)		c.2912G>A	22	p.Trp971*	c.999_1176del	9		0
585		European (Non-Finnish)		c.1868_1943del	15		c.1868_1943del	15		0
586		European (Non-Finnish)		c.3421C>T	24	p.Arg1141*	c.3421C>T	24	p.Arg1141*	0
587		European (Non-Finnish)		c.999_1338del	23_29		c.999_1338del	9_10		0
588		European (Non-Finnish)		c.1712_1713del	13	p.Leu571Hisfs*28	c.1712_1713del	13	p.Leu571Hisfs*28	0
589		European (Non-Finnish)		c.3421C>T	24	p.Arg1141*	c.3341G>A	24	p.Arg1114His	0
590		European (Non-Finnish)		c.2294G>A	18	p.Arg765Gln	c.3941G>A	28	p.Arg1314Gln	0

## Sheet: 1B
Supplementary Table 1B. ABCC6 Variants and their frequencies in the patient population
patients
missense mutations
	exon	nucl	amino acid	number of alleles
1		c.1-139C>T		6
2	2	c.113G>C	p.Trp38Ser	2
3	4	c.373G>A	p.Glu125Lys	1
4	7	c.793A>G	p.Arg265Gly	1
5	8	c.940G>A	p.Gly314Arg	3
6	8	c.951C>A	p.Ser317Arg	5
7	8	c.956T>A	p.Ile319Asn	1
8	9	c.1091C>G	p.Thr364Arg	6
9	9	c.1145G>A	p.Arg382Gln	1
10	9	c.1160G>T	p.Gly387Val	1
11	9	c.1171A>G	p.Arg391Gly	17
12	9	c.1174A>G	p.Lys392Glu	1
13	9	c.1175A>G	p.Lys392Arg	1
14	10	c.1194C>G	p.Ser398Arg	1
15	10	c.1199C>T	p.Ser400Phe	2
16	10	c.1220G>A	p.Gly407Asp	1
17	10	c.1220G>T	p.Gly407Val	2
18	10	c.1233T>G	p.Asn411Lys	1
19	10	c.1255C>T	p.Arg419Trp	1
20	10	c.1256G>A	p.Arg419Gln	2
21	10	c.1258C>G	p.Lys420Val	2
22	10	c.1284C>G	p.Asn428Lys	1
23	10	c.1318T>G	p.Cys440Gly	1
24	11	c.1355C>A	p.Ala452Asp	1
25	11	c.1396A>T	p.Asn466Tyr	1
26	12	c.1460G>A	p.Arg487Gln	1
27	12	c.1465C>T	p.Arg489Trp	2
28	12	c.1484T>A	p.Leu495His	9
29	12	c.1498A>C	p.Thr500Pro	1
30	12	c.1526C>G	p.Ala509Gly	1
31	12	c.1553G>A	p.Arg518Gln	71
32	12	c.1563G>C	p.Glu521Asp	1
33	14	c.1798C>T	p.Arg600Cys	3
34	14	c.1799G>A	p.Arg600His	1
35	15	c.1901C>T	p.Ala634Val	1
36	16	c.1961C>T	p.Pro654Leu	1
37	16	c.1987G>A	p.Gly663Ser	2
38	16	c.1987G>T	p.Gly663Cys	1
39	16	c.1996G>T	p.Gly666Trp	2
40	16	c.2018T>C	p.Leu673Pro	3
41	17	c.2093A>C	p.Gln698Pro	1
42	17	c.2095G>A	p.Glu699Lys	1
43	17	c.2153A>G	p.Asp718Gly	1
44	18	c.2252T>A	p.Met751Lys	1
45	18	c.2263G>A	p.Gly755Arg	4
46	18	c.2264G>A	p.Gly755Glu	1
47	18	c.2266G>A	p.Gly756Ser	4
48	18	c.2278C>T	p.Arg760Trp	9
49	18	c.2279G>A	p.Arg760Gln	2
50	18	c.2293C>T	p.Arg765Trp	1
51	18	c.2294G>A	p.Arg765Gln	4
52	18	c.2329G>A	p.Asp777Asn	6
53	18	c.2342C>T	p.Ala781Val	1
54	18	c.2359G>A	p.Val787Ile	2
55	18	c.2379C>G	p.Asn793Lys	1
56	18	c.2383G>T	p.Val795Phe	4
57	19	c.2419C>T	p.Arg807Trp	8
58	19	c.2420G>A	p.Arg807Gln	4
59	19	c.2428G>A	p.Val810Met	1
60	19	c.2458G>C	p.Ala820Pro	2
61	19	c.2477T>C	p.Leu826Pro	1
62	20	c.2504G>A	p.Gly835Asp	1
63	22	c.2831C>T	p.Thr944Ile	2
64	22	c.2836C>A	p.Leu946Ile	3
65	22	c.2848G>A	p.Ala950Thr	1
66	22	c.2861_2866del6	p.Phe954_Leu955del	2
67	22	c.2890c>T	p.Arg964Trp	1
68	22	c.2974G>C	p.Gly992Arg	4
69	23	c.3032T>C	p.Leu1011Pro	1
70	23	c.3074T>C	p.Leu1025Pro	1
71	23	c.3109G>A	p.Glu1037Lys	1
72	23	c.3124G>A	p.Gly1042Ser	2
73	23	c.3142_3144delTTC	p.Phe1048del	1
74	23	c.3188T>G	p.Leu1063Arg	7
75	24	c.3340C>T	p.Arg1114Cys	5
76	24	c.3341G>A	p.Arg1114His	4
77	24	c.3380T>C	p.Met1127Thr	3
78	24	c.3389C>T	p.Thr1130Met	6
79	24	c.3398G>A	p.Gly1133Asp	1
80	24	c.3412C>T	p.Arg1138Trp	13
81	24	c.3413G>A	p.Arg1138Gln	12
82	24	c.3437T>C	p.Phe1146Ser	3
83	24	c.3491G>A	p.Arg1164Gln	2
84	25	c.3542G>A	p.Gly1181Asp	1
85	25	c.3563C>G	p.Thr1188Arg	1
86	26	c.3661C>T	p.Arg1221Cys	6
87	26	c.3662G>A	p.Arg1221His	3
88	26	c.3677T>C	p.Leu1226Pro	2
89	26	c.3700G>A	p.Glu1234Lys	1
90	26	c.3712G>T	p.Asp1238Tyr	3
91	27	c.3787G>A	p.Gly1263Arg	1
92	27	c.3803G>A	p.Arg1268Gln	1
93	27	c.3823_3871del	p.Arg1275_His1290del	1
94	27	c.3880_3882delAAG	p.Lys1294del	3
95	27	c.3887G>A	p.Gly1296Asp	3
96	28	c.3902C>T	p.Thr1301Ile	4
97	28	c.3904G>A	p.Gly1302Arg	7
98	28	c.3907G>C	p.Ala1303Pro	10
99	28	c.3940C>T	p.Arg1314Trp	9
100	28	c.3941G>A	p.Arg1314Gln	9
101	28	c.3979G>A	p.Gly1327Arg	1
102	28	c.3980G>A	p.Gly1327Glu	1
103	28	c.3989T>C	p.Ile1330Thr	1
104	28	c.4004T>C	p.Leu1335Pro	1
105	28	c.4015C>T	p.Arg1339Cys	5
106	28	c.4016G>A	p.Arg1339His	2
107	28	c.4036C>T	p.Pro1346Ser	1
108	29	c.4060G>C	p.Gly1354Arg	2
109	29	c.4070G>C	p.Arg1357Pro	2
110	29	c.4081G>A	p.Asp1361Asn	1
111	29	c.4153G>C	p.Ala1385Pro	1
112	29	c.4198G>A	p.Glu1400Lys	19
113	30	c.4209C>A	p.Ser1403Arg	1
114	30	c.4213G>A	p.Gly1405Ser	1
115	30	c.4361T>C	p.Leu1454Pro	1
116	30	c.4376G>A	p.Arg1459His	1
117	30	c.4403G>A	p.Arg1468Gln	1
118	31	c.4448C>T	p.Pro1483Leu	1
non-sense mutations
	exon	nucl	amino acid	number
1	1	c.46C>T	p.Gln16*	1
2	3	c.275G>A	p.Trp92*	1
3	6	c.613G>T	p.Glu205*	2
4	8	c.913C>T	p.Gln305*	2
5	9	c.1132C>T	p.Gln378*	35
6	10	c.1308G>A	p.Trp436*	3
7	12	c.1552C>T	p.Arg518*	50
8	13	c.1741C>T	p.Gln581*	2
9	18	c.2304C>A	p.Tyr768*	3
10	21	c.2678C>A	p.Ser893*	2
11	21	c.2728-2746dupTGGATGACCCTGACAGGGC	p.Trp918*	1
12	22	c.2900G>A	p.Trp967*	1
13	22	c.2912G>A	p.Trp971*	1
14	23	c.3088C>T	p.Arg1030*	15
15	24	c.3421C>T	p.Arg1141*	338
16	24	c.3490C>T	p.Arg1164*	14
17	26	c.3669G>A	p.Trp1223*	2
18	26	c.3709C>T	p.Gln1237*	3
19	27	c.3823C>T	p.Arg1275*	3
20	29	c.4192C>T	p.Arg1398*	2
frameshift / splice site mutations
	exon/IV	nucl	amino acid	number
1	IV1	c.36+1dupG		1
2	IV1	c.36+1G>C		5
3	2	c.117_118insC	p.Met42Hisfs*59	1
4		c.175_179del	p.(Arg60Leufs*39)	2
5	2	c.196dupT	p.Ser66Phefs*35	5
6	IV3	c.346-6G>A		2
7	5	c.557delT	p.Leu186Argfs*46	2
8	?	c.600+1G>A		2
9	IV7	c.794+1G>A		2
10	8	c.960delC	p.(Ser321Valfs*35)	1
11	8	c.989delA	p.Lys330Serfs*26	2
12		c.998+2_998+3delTG		1
13		c.1674delC	p.(Glu559Argfs*4)	1
14		c.1712_1713del	p.Leu571Hisfs*28	2
15		c.1779+1G>A		1
16		c.1779+1G>C		2
17	14	c.1857dupC	p.Ser620Leufs*121	4
18		c.1868-5T>G		9
19		c.1943+2T>C		1
20	16	c.1999delG	p.Ala667Glnfs*21	13
21		c.2237_2238delTTinsGGTGCAGAGTTTG	p.Ile746Argfs*10	1
22	IV17	c.2247+1G>A		4
23	IV17	c.2248-2_2248-1delAG		5
24	18	c.2307_2308insA	p.Ala771Glyfs*8	1
25		c.2338delC	p.Leu780Trpfs*31	1
26	IV21	c.2787+1G>T		18
27	22	c.2836_2860delinsTCTGCCTCT	p.Leu946Serfs*18	1
28		c.2836dupC	p.Leu946Profs*92	1
29		c.3364delT	p.Ser1122Leufs*33	4
30		c.3506+2_3506+5delTAGG		1
31		c.3506+2T>C		1
32		c.3507-3C>A		1
33		c.3507-3C>T		7
34	25	c.3544dupC	p.Leu1182Profs*96	1
35		c.3614_3615delCT	p.Ser1205Cysfs*72	2
36		c.3633+1G>A		1
37		c.3673delG	p.Asp1225Thrfs*2	1
38	26	c.3735G>A	p.Glu1245=	3
39	IV26	c.3736-1G>A		20
40	27	c.3774_3775insC	p.Trp1259Leufs*19	7
41		c.3775delT	p.Trp1259Glyfs*14	5
42		c.3816_3828dup	p.Glu1277Lysfs*5	1
43	27	c.3871delG	p.Ala1291Glnfs*68	3
44		c.3883-6G>A		2
45	28	c.4041G>A	p.Gln1347=	1
46		c.4042-2A>G		1
47		c.4104delC	p.Arg1368Glufs*35	7
48	29	c.4171_4172insCTGCCCGGCCAGC	p.Leu1391Profs*11	4
49	29	c.4182delG	p.Lys1394Asnfs*9	6
50	IV29	c.4208+1G>A		2
51	30	c.4318delA	p.Met1440Cysfs*24	2
52		c.4380_4383delGCGC	p.Leu1462Leufs*3	1
large indels
	exon	nucl	amino acid	number
1	24	c.3307-940_3506+660del		1
2	24_27	c.3307-1006_3735+1582del		1
3	30	c.del30		1
4		c.1_4509del		1
5	1_31	c.1_4511del		9
6		c.37_219del		1
7		c.37_474del		1
8		c.37_2995del		1
9		c.37_4403del		2
10		c.601_662del		5
11		c.663_794del		1
12		c.999_1176del		2
13		c.999_1338del		3
14		c.1339_2415del		1
15		c.1339_2415dup		1
16		c.1868_1943del		2
17		c.1892_1943+26del78		1
18		c.2667_2787del		1
19		c.2788_4208del		3
20		c.2996_3506del		2
21	23_29	c.2996_4208del		70
22		c.3307_3882del		5
23		c.3507_3882del		2
24		c.3736_3882del		1
25		c.4209_4403del		2
26		c.4209_4509del		2

## Sheet: 1C
Supplementary Table 1C. Enrichment p value of variants not present in Gnomad (large indels excluded)
nucleotide change	Amino acid change	Enrichment p value	specific variant count in the cohort	all variant count in the cohort	specific variant count in gnomAD	all variant count in gnomAD at the locus
c.117_118insC	p.(Met42Hisfs*59)	0.00554206	1	616	0	110534
c.1194C>G	p.(Ser398Arg)	0.00554206	1	616	0	110534
c.1220G>T	p.(Gly407Val)	0.00554206	1	616	0	110534
c.1233T>G	p.(Asn411Lys)	0.00554206	1	616	0	110534
c.1284C>G	p.(Asn428Lys)	0.00554206	1	616	0	110534
c.1308G>A	p.(Trp436*)	0.00554206	1	616	0	110534
c.1318T>G	p.(Cys440Gly)	0.00554206	1	616	0	110534
c.1460G>A	p.(Arg487Gln)	0.00548668	1	616	0	111656
c.1498A>C	p.(Thr500Pro)	0.00554206	1	616	0	110534
c.1563G>C	p.(Glu521Asp)	0.00554206	1	616	0	110534
c.1674delC	p.(Glu559Argfs*4)	0.00554206	1	616	0	110534
c.175_179del	p.(Arg60Leufs*39)	0.00554206	1	616	0	110534
c.1779+1G>A		0.00554206	1	616	0	110534
c.1857dupC	p.(Ser620Leufs*121)	3.06648e-05	2	616	0	110534
c.1901C>T	p.(Ala634Val)	0.00554206	1	616	0	110534
c.1943+2T>C		0.00554206	1	616	0	110534
c.196dupT	p.(Ser66Phefs*35)	3.06648e-05	2	616	0	110534
c.1996G>T	p.(Gly666Trp)	0.00554206	1	616	0	110534
c.2093A>C	p.(Gln698Pro)	0.00554206	1	616	0	110534
c.2153A>G	p.(Asp718Gly)	0.0394215	1	616	0	15010
c.2237_2238delTTinsGGTGCAGAGTTTG	p.(Ile746Argfs*10)	0.00554206	1	616	0	110534
c.2248-2_2248-1delAG		9.34265e-10	4	616	0	110534
c.2264G>A	p.(Gly755Glu)	0.00554206	1	616	0	110534
c.2279G>A	p.(Arg760Gln)	3.05899e-05	2	616	0	110670
c.2293C>T	p.(Arg765Trp)	0.00551132	1	616	0	111154
c.2304C>A	p.(Tyr768*)	1.69398e-07	3	616	0	110534
c.2307_2308insA	p.(Ala771Glyfs*8)	0.00554206	1	616	0	110534
c.2329G>A	p.(Asp777Asn)	9.34265e-10	4	616	0	110534
c.2338delC	p.(Leu780Trpfs*31)	0.00554206	1	616	0	110534
c.2379C>G	p.(Asn793Lys)	0.00554206	1	616	0	110534
c.2477T>C	p.(Leu826Pro)	0.00548521	1	616	0	111686
c.2728_2746dup19	p.(Trp918*)	0.00554206	1	616	0	110534
c.275G>A	p.(Trp92*)	0.00554206	1	616	0	110534
c.2831C>T	p.(Thr944Ile)	3.06648e-05	2	616	0	110534
c.2836_2860delinsTCTGCCTCT	p.(Leu946Serfs*18)	0.00554206	1	616	0	110534
c.2836dupC	p.(Leu946Profs*92)	0.00554206	1	616	0	110534
c.2900G>A	p.(Trp967*)	0.00554206	1	616	0	110534
c.2974G>C	p.(Gly992Arg)	0.00554206	1	616	0	110534
c.3074T>C	p.(Leu1025Pro)	0.00554206	1	616	0	110534
c.36+1dupG		0.00554206	1	616	0	110534
c.3364delT	p.(Ser1122Leufs*33)	3.06648e-05	2	616	0	110534
c.3380T>C	p.(Met1127Thr)	1.69398e-07	3	616	0	110534
c.3398G>A	p.(Gly1133Asp)	0.00554206	1	616	0	110534
c.3437T>C	p.(Phe1146Ser)	3.06648e-05	2	616	0	110534
c.3506+2_3506+5delTAGG		0.00554206	1	616	0	110534
c.3507-3C>A		0.00554206	1	616	0	110534
c.3544dupC	p.(Leu1182Profs*96)	0.00554206	1	616	0	110534
c.3563C>G	p.(Thr1188Arg)	0.00554206	1	616	0	110534
c.36+1G>C		9.34265e-10	4	616	0	110534
c.3633+1G>A		0.00554206	1	616	0	110534
c.3673delG	p.(Asp1225Thrfs*2)	0.00554206	1	616	0	110534
c.3700G>A	p.(Glu1234Lys)	0.00554206	1	616	0	110534
c.3712G>T	p.(Asp1238Tyr)	1.69398e-07	3	616	0	110534
c.3735G>A	p.(=)	0.00554206	1	616	0	110534
c.373G>A	p.(Glu125Lys)	0.00554206	1	616	0	110534
c.3774_3775insC	p.(Trp1259Leufs*19)	5.14432e-12	5	616	0	110534
c.3816_3828dup	p.(Glu1277Lysfs*5)	0.00554206	1	616	0	110534
c.3871delG	p.(Ala1291Glnfs*68)	3.06648e-05	2	616	0	110534
c.3887G>A	p.(Gly1296Asp)	0.0395429	1	616	0	14962
c.3902C>T	p.(Thr1301Ile)	9.34265e-10	4	616	0	110534
c.3907G>C	p.(Ala1303Pro)	8.50468e-19	8	616	0	110534
c.3941G>A	p.(Arg1314Gln)	9.66403e-14	6	616	0	89950
c.4036C>T	p.(Pro1346Ser)	0.00554206	1	616	0	110534
c.4060G>C	p.(Gly1354Arg)	0.00554206	1	616	0	110534
c.4070G>C	p.(Arg1357Pro)	0.00554206	1	616	0	110534
c.4153G>C	p.(Ala1385Pro)	0.00554206	1	616	0	110534
c.4208+1G>A		0.00554206	1	616	0	110534
c.4209C>A	p.(Ser1403Arg)	0.00554206	1	616	0	110534
c.4361T>C	p.(Leu1454Pro)	0.00554206	1	616	0	110534
c.46C>T	p.(Gln16*)	0.00554206	1	616	0	110534
c.557delT	p.(Leu186Argfs*46)	0.000118702	2	616	0	55878
c.613G>T	p.(Glu205*)	3.06648e-05	2	616	0	110534
c.794+1G>A		3.06648e-05	2	616	0	110534
c.940G>A	p.(Gly314Arg)	0.00554206	1	616	0	110534
c.956T>A	p.(Ile319Asn)	0.00554206	1	616	0	110534
c.960delC	p.(Ser321Valfs*35)	0.00554206	1	616	0	110534
c.989delA	p.(Lys330Serfs*26)	3.06648e-05	2	616	0	110534
c.1396A>T	p.(Asn466Tyr)	0.00554206	1	616	0	110534
c.4213G>A	p.(Gly1405Ser)	0.00554206	1	616	0	110534

## Sheet: 1D
Supplementary Table 1D. Fold Enrichment of variants present in the Gnomad database
Nucleotide	Amino acid	Mutation type	Enrichment p value	Allele number in the patient cohort	Total number of alleles in the patient cohort	Allele number in the gnomAD population	Total number of alleles in the gnomAD population	Fold enrichment
c.3188T>G	p.(Leu1063Arg)	missense	5.1827e-15	7	616	2	111582	633.99
c.1552C>T	p.(Arg518*)	truncating	8.0111e-57	28	616	8	111574	633.94
c.3088C>T	p.(Arg1030*)	truncating	9.3968e-19	9	616	3	111412	542.59
c.1999delG	p.(Ala667Glnfs*21)	truncating	1.5149e-16	9	616	3	109272	532.17
c.1484T>A	p.(Leu495His)	missense	1.0181e-10	5	616	2	111656	453.15
c.3940C>T	p.(Arg1314Trp)	missense	2.699e-12	6	616	2	89814	437.41
c.1553G>A	p.(Arg518Gln)	missense	2.2584e-50	26	616	15	126590	356.21
c.3412C>T	p.(Arg1138Trp)	missense	7.2714e-24	12	616	7	126630	352.4
c.3661C>T	p.(Arg1221Cys)	missense	1.1205e-06	3	616	2	126646	308.39
c.951C>A	p.(Ser317Arg)	missense	2.736e-10	5	616	3	111380	301.35
c.2294G>A	p.(Arg765Gln)	missense	1.9092e-08	4	616	3	126170	273.1
c.3340C>T	p.(Arg1114Cys)	missense	3.2819e-10	5	616	4	126332	256.36
c.3736-1G>A		truncating	4.6769e-22	12	616	10	110456	215.17
c.1868-5T>G			3.772e-08	4	616	4	126436	205.25
c.4104delC	p.(Asp1368Glufs*35)	truncating	6.7846e-10	5	616	5	125390	203.56
c.1091C>G	p.(Thr364Arg)	missense	1.2188e-09	5	616	5	111402	180.85
c.4015C>T	p.(Arg1339Cys)	missense	7.2528e-08	4	616	4	107204	174.03
c.1798C>T	p.(Arg600Cys)	missense	3.9574e-06	3	616	4	125952	153.35
c.2018T>C	p.(Leu673Pro)	missense	6.0368e-06	3	616	4	109252	133.02
c.3421C>T	p.(Arg1141*)	truncating	7.035e-274	168	616	279	126654	123.81
c.2263G>A	p.(Gly755Arg)	missense	6.4593e-06	3	616	5	124956	121.71
c.3491G>A	p.(Arg1164Gln)	missense	0.00029782	2	616	3	111552	120.73
c.3413G>A	p.(Arg1138Gln)	missense	2.8986e-13	8	616	17	126638	96.74
c.4182delG	p.(Lys1394Asnfs*9)	truncating	3.4378e-10	6	616	13	125308	93.89
c.3490C>T	p.(Arg1164*)	truncating	4.1821e-13	8	616	18	126588	91.33
c.3662G>A	p.(Arg1221His)	missense	0.00044409	2	616	4	111682	90.65
c.2278C>T	p.(Arg760Trp)	missense	1.8569e-05	3	616	8	125534	76.42
c.3389C>T	p.(Thr1130Met)	missense	9.455e-07	4	616	12	126620	68.52
c.3883-6G>A			0.00113371	2	616	3	56572	61.23
c.2420G>A	p.(Arg807Gln)	missense	0.00082346	2	616	6	111646	60.41
c.2787+1G>T		truncating	9.9032e-12	8	616	29	126522	56.66
c.3904G>A	p.(Gly1302Arg)	missense	0.00264724	2	616	8	77978	31.65
c.3614_3615delCT	p.(Ser1205Cysfs*72)	truncating	0.00269444	2	616	14	126382	29.31
c.3775delT	p.(Trp1259Glyfs*14)	truncating	0.0002724	3	616	23	126270	26.74
c.2359G>A	p.(Val787Ile)	missense	0.0203043	2	616	43	126246	9.53
c.1171A>G	p.(Arg391Gly)	missense	0.0005093	14	616	993	126248	2.89
